# Supplementary material for: Evaluation of total immunoglobulin G and subclass antibodies in an enzyme-linked immunosorbent assay for serodiagnosis of human amebic liver abscess
Source: PeerJ. 2022 Sep 29;10:e14085. doi: 10.7717/peerj.14085 (PMC9527022; doi:10.7717/peerj.14085)
Supplement: Supplemental Information 1 [file peerj-10-14085-s001.xlsx]

## Sheet: raw data_average OD
Code	Diagnosis	Study groups	OD Total IgG	Diag Total IgG	OD IgG1	Diag IgG1	OD IgG2	Diag IgG2	OD IgG3	Diag IgG3	OD IgG4	Diag IgG4
ALA1	Amebic liver abscess	II	0.7707	1	0.645255	1	0.20646	1	0.44676	1	0.00912	0
ALA2	Amebic liver abscess	II	1.38128	1	1.13431	1	0.372	1	0.52122	1	0.155295	1
ALA3	Amebic liver abscess	II	1.64124	1	1.78483	1	0.28706	1	0.04641	0	0.177905	1
ALA4	Amebic liver abscess	II	1.30417	1	0.910845	1	0.40548	1	0.0663	0	0.34684	1
ALA5	Amebic liver abscess	II	0.869605	1	0.31473	1	0.2821	1	0.12342	1	0.9085	1
ALA6	Amebic liver abscess	II	1.23966	1	0.596115	1	0.43214	1	0.31518	1	0.48392	1
ALA7	Amebic liver abscess	II	1.59371	1	1.58886	1	0.74028	1	0.53448	1	0.33028	1
ALA8	Amebic liver abscess	II	1.48733	1	1.49467	1	0.6851	1	0.50388	1	0.32208	1
ALA9	Amebic liver abscess	II	0.921015	1	0.309465	1	0.744	1	0.02754	0	1.27972	1
ALA10	Amebic liver abscess	II	1.38468	1	0.710775	1	0.37014	1	0.09537	1	2.70112	1
ALA11	Amebic liver abscess	II	0.433105	1	0.090675	1	0.05642	0	0.11475	1	0.052955	0
ALA12	Amebic liver abscess	II	1.89945	1	2.07617	1	1.16932	1	0.87975	1	1.54376	1
ALA13	Amebic liver abscess	II	0.73395	1	0.34983	1	0.3503	1	0.03162	0	0.1449	1
ALA14	Amebic liver abscess	II	0.72555	1	0.16497	1	0.41044	1	0.19584	1	0.13892	1
Hc1	Healthy controls	I	0.05917	0	0.00468	0	0.07812	0	0.01071	0	0.0476	0
Hc2	Healthy controls	I	0.12028	0	0.01521	0	0.05332	0	0.00765	0	0.01309	0
Hc3	Healthy controls	I	0.04753	0	0.029835	0	0.04278	0	0.01071	0	0.047	0
Hc4	Healthy controls	I	0.05432	0	0.00819	0	0.05394	0	0.01122	0	0.010115	0
Hc5	Healthy controls	I	0.151805	0	0.021645	0	0.06	0	0.04692	0	0.047	0
Hc6	Healthy controls	I	0.0582	0	0.02106	0	0.03286	0	0.00357	0	0.071995	0
Hc7	Healthy controls	I	0.152775	0	0.014625	0	0.05642	0	0.02295	0	0.06188	0
Hc8	Healthy controls	I	0.14065	0	0.02457	0	0.0403	0	0.04029	0	0.047	0
Hc9	Healthy controls	I	0.06305	0	0.00819	0	0.07006	0	0.02244	0	0.01547	0
Hc10	Healthy controls	I	0.101365	0	0.031005	0	0.09548	0	0.04743	0	0.086275	0
Hc11	Healthy controls	I	0.15229	0	0.0351	0	0.0341	0	0.04692	0	0.01666	0
Hc12	Healthy controls	I	0.167325	0	0.02106	0	0.03348	0	0.04029	0	0.121975	0
Hc13	Healthy controls	I	0.18042	0	0.04563	0	0.0806	0	0.05814	0	0.047	0
Hc14	Healthy controls	I	0.162475	0	0.02223	0	0.07688	0	0.02448	0	0.08211	0
Hc15	Healthy controls	I	0.27451	0	0.03924	0	0.03844	0	0.03519	0	0.03451	0
Hc16	Healthy controls	I	0.15811	0	0.01744	0	0.06138	0	0.0918	0	0.017255	0
Hc17	Healthy controls	I	0.13677	0	0.021255	0	0.08432	0	0.02958	0	0.070805	0
Hc18	Healthy controls	I	0.092635	0	0.034335	0	0.041	0	0.01224	0	0.047	0
Hc19	Healthy controls	I	0.07275	0	0.01417	0	0.02542	0	0.00459	0	0.070805	0
Hc20	Healthy controls	I	0.10864	0	0.020165	0	0.06572	0	0.01428	0	0.00476	0
Hc21	Healthy controls	I	0.16878	0	0.02725	0	0.06	0	0.09078	0	0.047	0
Hc22	Healthy controls	I	0.19303	0	0.022345	0	0.09796	0	0.01071	0	0.120785	0
Hc23	Healthy controls	I	0.181875	0	0.029975	0	0.10602	0	0.041225	0	0.019635	0
Hc24	Healthy controls	I	0.13483	0	0.03815	0	0.06448	0	0.038315	0	0.044625	0
Hc25	Healthy controls	I	0.19594	0	0.02616	0	0.08494	0	0.0776	0	0.000595	0
Hc26	Healthy controls	I	0.098455	0	0.054	0	0.06262	0	0.054805	0	0	0
Hc27	Healthy controls	I	0.08536	0	0.03379	0	0.07812	0	0.00388	0	0.111265	0
Hc28	Healthy controls	I	0.077115	0	0.044	0	0.028	0	0.021825	0	0.047	0
Hc29	Healthy controls	I	0.270725	0	0.047	0	0.06	0	0.020855	0	0.129115	0
Hc30	Healthy controls	I	0.24225	0	0.023	0	0.091	0	0.00873	0	0.08092	0
Hc31	Healthy controls	I	0.1921	0	0.026	0	0.06262	0	0.030555	0	0.048195	0
Hc32	Healthy controls	I	0.1853	0	0.020165	0	0.056515	0	0.023765	0	0.01666	0
Hc33	Healthy controls	I	0.081315	0	0.017985	0	0.027145	0	0.016975	0	0.03078	0
Hc34	Healthy controls	I	0.07839	0	0.024525	0	0.043165	0	0.02134	0	0.01566	0
Hc35	Healthy controls	I	0.122265	0	0.019075	0	0.064525	0	0.01455	0	0.0432	0
Hc36	Healthy controls	I	0.211185	0	0.02071	0	0.078765	0	0.02522	0	0	0
Hc37	Healthy controls	I	0.21996	0	0.0218	0	0.044055	0	0.091	0	0.03852	0
Hc38	Healthy controls	I	0.06864	0	0.0492	0	0.04494	0	0.0101	0	0.085	0
Hc39	Healthy controls	I	0.099385	0	0.03198	0	0.044405	0	0.01717	0	0.09928	0
Hc40	Healthy controls	I	0.195195	0	0.036285	0	0.08239	0	0.052015	0	0.09996	0
Smk1	Schistosomiasis	III	0.35105	0	0.033345	0	0.106355	0	0.06672	0	0.21298	1
Smk2	Schistosomiasis	III	0.450075	1	0.03627	0	0.060965	0	0.99408	1	0.14674	1
Smk3	Schistosomiasis	III	0.1479	0	0.020165	0	0.012905	0	0.0144	0	0.03312	0
Smk4	Schistosomiasis	III	0.210375	0	0.029975	0	0.04845	0	0.03696	0	0.12006	0
Smk5	Schistosomiasis	III	0.264775	0	0.03161	0	0.057475	0	0.01104	0	0.08722	0
Smk6	Schistosomiasis	III	0.332995	0	0.06669	0	0.082175	0	1.22592	1	0.053675	0
Smk7	Schistosomiasis	III	0.140065	0	0.015	0	0.030875	0	0.0264	0	0.00855	0
Smk8	Schistosomiasis	III	0.24198	0	0.021	0	0.05225	0	0.0528	0	0.017575	0
Smk9	Schistosomiasis	III	0.155325	0	0.035425	0	0.06175	0	0.14208	1	0.4845	1
Smk10	Schistosomiasis	III	0.17331	0	0.01744	0	0.054625	0	0.03648	0	0.064125	0
Smk11	Schistosomiasis	III	0.15805	0	0.02507	0	0.06138	0	0.4888	1	0.06192	0
Smk12	Schistosomiasis	III	0.14606	0	0.016	0	0.044175	0	0.21996	1	0.00048	0
Smk13	Schistosomiasis	III	0.10682	0	0.016	0	0.018135	0	0.0962	1	0.01488	0
Smk14	Schistosomiasis	III	0.069215	0	0.023435	0	0.02046	0	0.37336	1	0.4584	1
Cs1	Clonorchiasis	III	0.1105	0	0.01962	0	0.03471	0	0.01261	0	0.161	1
Cs2	Clonorchiasis	III	0.182325	0	0.03706	0	0.14062	0	0.06305	0	0.0805	0
Cs3	Clonorchiasis	III	0.240125	0	0.017	0	0.10947	0	0.0624	0	0.04002	0
Cs4	Clonorchiasis	III	0.079475	0	0.032155	0	0.05795	0	0.00336	0	0.04002	0
Cs5	Clonorchiasis	III	0.177225	0	0.028885	0	0.0627	0	0.03792	0	0.04508	0
Cs6	Clonorchiasis	III	0.270375	0	0.035425	0	0.106875	0	0.0576	0	0.55782	1
Cs7	Clonorchiasis	III	0.231	0	0.038695	0	0.047975	0	0.06096	0	0.21816	1
Cs8	Clonorchiasis	III	0.20475	0	0.020165	0	0.10925	0	0.05808	0	0.0432	0
Cs9	Clonorchiasis	III	0.48825	1	0.04563	0	0.16245	0	0.07536	0	0.01998	0
Cs10	Clonorchiasis	III	0.31395	0	0.058	0	0.09215	0	0.1392	1	0.23814	1
Cs11	Clonorchiasis	III	0.1155	0	0.03597	0	0.02232	0	0.034675	0	0.0504	0
Cs12	Clonorchiasis	III	0.18375	0	0.032155	0	0.0744	0	0.02565	0	0.18576	1
Cs13	Clonorchiasis	III	0.226275	0	0.047	0	0.077655	0	0.0513	0	0.01536	0
Cs14	Clonorchiasis	III	0.2163	0	0.0218	0	0.0837	0	0.0513	0	0.05376	0
Cs15	Clonorchiasis	III	0.1659	0	0.016895	0	0.055335	0	0.02945	0	0.06048	0
Cs16	Clonorchiasis	III	0.358575	0	0.04563	0	0.08742	0	0.05605	0	0.54096	1
Cs17	Clonorchiasis	III	0.106575	0	0.015255	0	0.060915	0	0.048925	0	0.15216	1
Cs18	Clonorchiasis	III	0.20265	0	0.012995	0	0.06417	0	0.03895	0	0.02928	0
Cs19	Clonorchiasis	III	0.2667	0	0.056	0	0.1116	0	0.145825	1	0.37632	1
Cs20	Clonorchiasis	III	0.2877	0	0.099	1	0.10509	0	0.040375	0	0.55392	1
Al1	Ascariasis	III	0.110925	0	0.028815	0	0.01691	0	0.003395	0	0.060075	0
Al2	Ascariasis	III	0.08585	0	0.016	0	0.021805	0	0.025705	0	0.089	0
Al3	Ascariasis	III	0.133025	0	0.02599	0	0.028035	0	0.01584	0	0.01691	0
Al4	Ascariasis	III	0.075225	0	0.03164	0	0.014	0	0.00144	0	0.006675	0
Al5	Ascariasis	III	0.156825	0	0.026	0	0.0279	0	0.02304	0	0.05785	0
Al6	Ascariasis	III	0.12495	0	0.026555	0	0.014415	0	0.012	0	0.00054	0
Al7	Ascariasis	III	0.15015	0	0.034465	0	0.05985	0	0.0072	0	0.01512	0
Al8	Ascariasis	III	0.063525	0	0.02373	0	0.01615	0	0.00912	0	0.00432	0
Al9	Ascariasis	III	0.10605	0	0.022035	0	0.0608	0	0.0144	0	0.00756	0
Al10	Ascariasis	III	0.108675	0	0.03503	0	0.0209	0	0.01104	0	0.02106	0
Hw1	Hookworm infection	III	0.200175	0	0.026555	0	0.02759	0	0.10476	1	0.05251	0
Hw2	Hookworm infection	III	0.150875	0	0.01243	0	0.05607	0	0	0	0.038715	0
Hw3	Hookworm infection	III	0.089675	0	0.024295	0	0.012015	0	0	0	0.00534	0
Hw4	Hookworm infection	III	0.243525	0	0.02712	0	0.086925	0	0.07056	0	0.17978	1
Hw5	Hookworm infection	III	0.270725	0	0.028815	0	0.0304	0	0.00384	0	0.04984	0
Hw6	Hookworm infection	III	0.143325	0	0.03503	0	0.0874	0	0.04752	0	0.00324	0
Hw7	Hookworm infection	III	0.25095	0	0.024295	0	0.13416	0	0.02112	0	0.20358	1
Hw8	Hookworm infection	III	0.231	0	0.022035	0	0.086955	0	0.0888	0	0.0081	0
Hw9	Hookworm infection	III	0.13335	0	0.019775	0	0.03744	0	0.0744	0	0.02376	0
Hw10	Hookworm infection	III	0.134925	0	0.022035	0	0.03999	0	0.03024	0	0.07452	0
Hw11	Hookworm infection	III	0.1155	0	0.01808	0	0.05115	0	0.02755	0	0.105395	0
Hw12	Hookworm infection	III	0.11445	0	0.01921	0	0.01767	0	0.0152	0	0.087205	0
Hw13	Hookworm infection	III	0.0966	0	0.024295	0	0.0651	0	0.0171	0	0.06955	0
Hw14	Hookworm infection	III	0.4494	1	0.200655	1	0.293	1	0.138225	1	0.069015	0
Hw15	Hookworm infection	III	0.125475	0	0.04068	0	0.05766	0	0.01995	0	0.04494	0
Tt1	Trichuriasis	III	0.127925	0	0.023165	0	0.020915	0	0.028615	0	0.014685	0
Tt2	Trichuriasis	III	0.2312	0	0.076	0	0.04005	0	0.10573	1	0.052955	0
Tt3	Trichuriasis	III	0.035275	0	0.02034	0	0.023585	0	-0.00048	0	0.0178	0
Tt4	Trichuriasis	III	0.033575	0	0.02147	0	0.02511	0	-0.00048	0	0.006675	0
Tt5	Trichuriasis	III	0.0646	0	0.022035	0	0.01953	0	0.0024	0	0.02225	0
Tt6	Trichuriasis	III	0.132825	0	0.0226	0	0.0798	0	0.0264	0	0.03402	0
Tt7	Trichuriasis	III	0.131775	0	0.04181	0	0.0247	0	0.00576	0	0.1377	0
Tt8	Trichuriasis	III	0.088725	0	0.02373	0	0.0399	0	0.0114	0	0.02033	0
Tt9	Trichuriasis	III	0.171675	0	0.016385	0	0.04836	0	0.037525	0	0.005885	0
Tt10	Trichuriasis	III	0.06825	0	0.02712	0	0.01953	0	0.01425	0	0.04173	0
Tt11	Trichuriasis	III	0.20475	0	0.046895	0	0.1302	0	0.2128	1	0.06848	0
Tt12	Trichuriasis	III	0.254625	0	0.061	0	0.32292	1	0.078375	0	0.16371	1
Tt13	Trichuriasis	III	0.186375	0	0.029945	0	0.168795	0	0.0703	0	0.11342	0
Tt14	Trichuriasis	III	0.109725	0	0.014125	0	0.04464	0	0.033725	0	0.00321	0
Tt15	Trichuriasis	III	0.10725	0	0.031365	0	0.047615	0	0.026765	0	0.03468	0
Cp1	Capillariasis	III	0.13855	0	0.02373	0	0.062745	0	0.041225	0	0.00322	0
Cp2	Capillariasis	III	0.235025	0	0.00113	0	0.02047	0	0.00582	0	0.38732	1
Cp3	Capillariasis	III	0.244375	0	0.012995	0	0.041385	0	0.08016	0	0.12144	0
Cp4	Capillariasis	III	0.155975	0	0.016275	0	0.059055	0	0.03792	0	0.28658	1
Cp5	Capillariasis	III	0.0527	0	0.0093	0	0.02232	0	0.0192	0	0.19964	1
Cp6	Capillariasis	III	0.52395	1	0.061	0	0.20805	1	0.39024	1	0.493525	1
Cp7	Capillariasis	III	0.158025	0	0.0093	0	0.10355	0	0.01536	0	0.203775	1
Cp8	Capillariasis	III	0.1071	0	0.015345	0	0.018525	0	0.05194	0	0.12635	0
Cp9	Capillariasis	III	0.15015	0	0.019995	0	0.157635	0	0.02968	0	0.243675	1
Cp10	Capillariasis	III	0.206325	0	0.019995	0	0.0837	0	0.01749	0	0.19	1
Ss1	Strongyloidiasis	III	0.11985	0	0.02418	0	0.018245	0	0.013095	0	0.020915	0
Ss2	Strongyloidiasis	III	0.0884	0	0.02883	0	0.01691	0	0.024735	0	0.041385	0
Ss3	Strongyloidiasis	III	0.102	0	0.03162	0	0.03382	0	0.01219	0	0.015575	0
Ss4	Strongyloidiasis	III	0.13515	0	0.045105	0	0.02511	0	0.00848	0	0.020915	0
Ss5	Strongyloidiasis	III	0.099875	0	0.024645	0	0.049755	0	0.02438	0	0.0089	0
Ss6	Strongyloidiasis	III	0.2247	0	0.036735	0	0.254125	1	0.11713	1	2.1261	1
Ss7	Strongyloidiasis	III	0.15015	0	0.055335	0	0.062225	0	0.01537	0	0.0247	0
Ss8	Strongyloidiasis	III	0.26985	0	0.0744	0	0.073935	0	0.0159	0	0.05795	0
Ss9	Strongyloidiasis	III	0.038325	0	0.01767	0	0.02883	0	0.00901	0	0.00665	0
Ss10	Strongyloidiasis	III	0.247275	0	0.04743	0	0.11811	0	0.01805	0	0.074365	0
Ss11	Strongyloidiasis	III	0.071925	0	0.039525	0	0.022785	0	0.017575	0	0.003745	0
Ss12	Strongyloidiasis	III	0.162225	0	0.03999	0	0.032085	0	0.045125	0	0.026215	0
Ss13	Strongyloidiasis	III	0.071925	0	0.01674	0	0.009765	0	0.00665	0	0.01712	0
Ss14	Strongyloidiasis	III	0.174825	0	0.019065	0	0.0459	0	0.04465	0	0.03531	0
Ss15	Strongyloidiasis	III	0.1491	0	0.033015	0	0.02754	0	0.0418	0	0.00428	0
Ov1	Opisthorchiasis	III	0.20995	0	0.028	0	0.05518	0	0.05529	0	0.06808	0
Ov2	Opisthorchiasis	III	0.03825	0	0.01581	0	0.0267	0	0.008245	0	0.0023	0
Ov3	Opisthorchiasis	III	0.1054	0	0.00837	0	0.024475	0	0.06254	0	0.03174	0
Ov4	Opisthorchiasis	III	0.129625	0	0.02697	0	0.08568	0	0.00901	0	0	0
Ov5	Opisthorchiasis	III	0.1309	0	0.02139	0	0.06681	0	0.02809	0	0.07958	0
Ov6	Opisthorchiasis	III	0.147	0	0.03348	0	0.066025	0	0.04876	0	-0.000475	0
Ov7	Opisthorchiasis	III	0.100275	0	0.011625	0	0.02565	0	0.02544	0	0.018525	0
Ov8	Opisthorchiasis	III	0.06615	0	0.006975	0	0.025175	0	0.00954	0	0	0
Ov9	Opisthorchiasis	III	0.17115	0	0.046965	0	0.05508	0	0.02279	0	0.00285	0
Ov10	Opisthorchiasis	III	0.254625	0	0.020925	0	0.30702	1	0.10282	1	0.20615	1
Ov11	Opisthorchiasis	III	0.122325	0	0.024645	0	0.04386	0	0.0741	0	0.00432	0
Ov12	Opisthorchiasis	III	0.210525	0	0.03441	0	0.07446	0	0.0665	0	0.20784	1
Ov13	Opisthorchiasis	III	0.127575	0	0.025575	0	0.05763	0	0.038	0	0.24768	1
Ov14	Opisthorchiasis	III	0.170625	0	0.012	0	0.102	0	0.359575	1	0.03408	0
Ov15	Opisthorchiasis	III	0.214725	0	0.02232	0	0.14892	0	0.17955	1	0.13776	0
Ov16	Opisthorchiasis	III	0.0924	0	0.011625	0	0.03366	0	0.022325	0	0.0048	0
Ov17	Opisthorchiasis	III	0.17115	0	0.03069	0	0.05865	0	0.063175	0	0.05232	0
Ov18	Opisthorchiasis	III	0.24255	0	0.06324	0	0.05712	0	0.02375	0	0.0048	0
Ov19	Opisthorchiasis	III	0.268275	0	0.025575	0	0.10812	0	0.1406	1	0.037985	0
Ov20	Opisthorchiasis	III	0.163275	0	0.028365	0	0.05508	0	0.029925	0	0.08667	0
Fg1	Fascioliasis	III	0.20203	0	0.01767	0	0.07476	0	0.264325	1	0.18262	1
Fg2	Fascioliasis	III	0.601195	1	0.057	0	0.061855	0	0.1649	1	1.08238	1
Fg3	Fascioliasis	III	0.233625	0	0.02418	0	0.07832	0	0.1802	1	0.22356	1
Fg4	Fascioliasis	III	0.09968	0	0.01953	0	0.0475	0	0.00318	0	0.58788	1
Fg5	Fascioliasis	III	0.12638	0	0.015345	0	0.076475	0	0.05353	0	0.046	0
Fg6	Fascioliasis	III	0.254625	0	0.02784	0	0.089775	0	0.07844	0	0.675925	1
Fg7	Fascioliasis	III	0.1617	0	0.01872	0	0.05865	0	0.01431	0	0.532	1
Fg8	Fascioliasis	III	0.209475	0	0.01488	0	0.19584	0	0.03763	0	0.2337	1
Fg9	Fascioliasis	III	0.51555	1	0.041	0	0.16983	0	0.05618	0	1.69813	1
Fg10	Fascioliasis	III	0.221025	0	0.0408	0	0.08313	0	0.05035	0	0.207575	1
Ac1	Angiostrongyliasis	III	0.17444	0	0.02832	0	0.05518	0	0.003395	0	0.045835	0
Ac2	Angiostrongyliasis	III	0.0979	0	0.02256	0	0.018245	0	0.010185	0	0.011125	0
Ac3	Angiostrongyliasis	III	0.175775	0	0.024	0	0.05073	0	0.1325	1	0.017355	0
Ac4	Angiostrongyliasis	III	0.13261	0	0.02448	0	0.0365	0	0.00053	0	0.038715	0
Ac5	Angiostrongyliasis	III	0.20737	0	0.0216	0	0.0545	0	0.0159	0	0	0
Ac6	Angiostrongyliasis	III	0.1638	0	0.02544	0	0.097375	0	0.44573	1	0.046075	0
Ac7	Angiostrongyliasis	III	0.12915	0	0.02304	0	0.0209	0	0.01749	0	0.014725	0
Ac8	Angiostrongyliasis	III	0.155925	0	0.01392	0	0.05985	0	0.02226	0	0.064125	0
Ac9	Angiostrongyliasis	III	0.16275	0	0.04272	0	0.08645	0	0.1501	1	0.078375	0
Ac10	Angiostrongyliasis	III	0.18795	0	0.04224	0	0.05415	0	0.0114	0	0.009025	0
Gs1	Gnathostomiasis	III	0.294145	0	0.04032	0	0.09345	0	0.14065	1	0.257655	1
Gs2	Gnathostomiasis	III	0.072535	0	0.00816	0	0.028035	0	0.0194	0	0.00979	0
Gs3	Gnathostomiasis	III	0.16821	0	0.02112	0	0.06586	0	0.24857	1	0.042275	0
Gs4	Gnathostomiasis	III	0.072535	0	0.00912	0	0.04998	0	0.04876	0	0.003115	0
Gs5	Gnathostomiasis	III	0.129495	0	0.01584	0	0.05355	0	0.00371	0	0.025365	0
Gs6	Gnathostomiasis	III	0.126985	0	0.00864	0	0.01995	0	0.10918	1	0.01836	0
Gs7	Gnathostomiasis	III	0.23435	0	0.0192	0	0.08075	0	0.09063	0	0.01188	0
Gs8	Gnathostomiasis	III	0.07521	0	0.01056	0	0.041325	0	0.02597	0	0.06696	0
Gs9	Gnathostomiasis	III	0.107365	0	0.01008	0	0.0485	0	0.03498	0	0.0459	0
Gs10	Gnathostomiasis	III	0.17876	0	0.02544	0	0.0465	0	0.24115	1	0.06426	0
Gs11	Gnathostomiasis	III	0.138975	0	0.01968	0	0.05712	0	0.015675	0	0.01104	0
Gs12	Gnathostomiasis	III	0.118265	0	0.02688	0	0.04794	0	0.034675	0	0.01152	0
Gs13	Gnathostomiasis	III	0.136795	0	0.01296	0	0.07395	0	0.030875	0	0.5136	1
Gs14	Gnathostomiasis	III	0.11009	0	0.01056	0	0.0714	0	0.023275	0	0.01488	0
Gs15	Gnathostomiasis	III	0.23326	0	0.01968	0	0.09231	0	0.27872	1	0.09552	0
Ts1	Trichinellosis	III	0.09256	0	0.00672	0	0.13624	0	0.01455	0	0.03738	0
Ts2	Trichinellosis	III	0.115255	0	0.0072	0	0.10972	0	0.0776	0	0.09078	0
Ts3	Trichinellosis	III	0.172215	0	0.00864	0	0.028925	0	0.06943	0	0.03827	0
Ts4	Trichinellosis	III	0.18601	0	0.02448	0	0.0356	0	0.21624	1	0.04717	0
Ts5	Trichinellosis	III	0.17711	0	0.02448	0	0.055625	0	0.01537	0	0.13795	0
Ts6	Trichinellosis	III	0.215775	0	0.03312	0	0.071	0	0.10494	1	0.039425	0
Ts7	Trichinellosis	III	0.22127	0	0.01824	0	0.17085	0	0.02236	0	0.01235	0
Ts8	Trichinellosis	III	0.091015	0	0.01968	0	0.03672	0	0.02236	0	0.057475	0
Ts9	Trichinellosis	III	0.124805	0	0.02304	0	0.08619	0	0.04316	0	0.022325	0
Ts10	Trichinellosis	III	0.099735	0	0.0096	0	0.04896	0	0.02184	0	0.1292	0
Ts11	Trichinellosis	III	0.20819	0	0.03648	0	0.1495	0	0.08372	0	0.170665	1
Ts12	Trichinellosis	III	0.147695	0	0.02256	0	0.068	0	0.06084	0	0.061525	0
Ts13	Trichinellosis	III	0.13516	0	0.0216	0	0.0695	0	0.0104	0	0.027285	0
Ts14	Trichinellosis	III	0.18203	0	0.02544	0	0.066	0	0.02704	0	0.13803	0
Ts15	Trichinellosis	III	0.0654	0	0.012	0	0.066	0	0.03328	0	0.02675	0
Cc1	Cysticercosis	III	0.135725	0	0.00816	0	0.0575	0	0.08439	0	0.10502	0
Cc2	Cysticercosis	III	0.11926	0	0.02548	0	0.0825	0	0.00776	0	0.0267	0
Cc3	Cysticercosis	III	0.411625	0	0.033	0	0.07	0	0.08216	0	0.26611	1
Cc4	Cysticercosis	III	0.279015	0	0.03731	0	0.105	0	0.1924	1	0.050285	0
Cc5	Cysticercosis	III	0.109025	0	0.025935	0	0.024	0	0.01456	0	0.256765	1
Cc6	Cysticercosis	III	0.28776	0	0.03731	0	0.3935	1	0.55432	1	0.08208	0
Cc7	Cysticercosis	III	0.157505	0	0.02457	0	0.078	0	0.02444	0	0.06696	0
Cc8	Cysticercosis	III	0.02725	0	0.015015	0	0.021	0	0.00208	0	0.01944	0
Cc9	Cysticercosis	III	0.08829	0	0.02457	0	0.0945	0	0.01612	0	0.0297	0
Cc10	Cysticercosis	III	0.24743	0	0.043225	0	0.079	0	0.86788	1	0.1323	0
Cc11	Cysticercosis	III	0.1744	0	0.03003	0	0.067	0	0.03172	0	0.01819	0
Cc12	Cysticercosis	III	0.354795	0	0.02	0	0.78	1	0.03432	0	0.50183	1
Cc13	Cysticercosis	III	0.074665	0	0.02184	0	0.037	0	0.0312	0	0.14659	1
Cc14	Cysticercosis	III	0.20165	0	0.025935	0	0.17799	0	0.19396	1	0.03531	0
Cc15	Cysticercosis	III	0.068125	0	0.03276	0	0.02805	0	0.03536	0	0.03424	0
Bh1	Blastocystosis	III	0.318175	0	0.056875	0	0.13	0	0.00097	0	0.72726	1
Bh2	Blastocystosis	III	0.0089	0	0.007735	0	0.008	0	0.002425	0	0	0
Bh3	Blastocystosis	III	0.153525	0	0.028665	0	0.08736	0	0	0	0.09246	0
Bh4	Blastocystosis	III	0.16287	0	0.03	0	0.0755	0	0.00104	0	0.03312	0
Bh5	Blastocystosis	III	0.12371	0	0.0273	0	0.059	0	0.00104	0	0.01012	0
Bh6	Blastocystosis	III	0.177125	0	0.04823	0	0.07956	0	0.20384	1	0.00855	0
Bh7	Blastocystosis	III	0.15696	0	0.02912	0	0.07	0	0.09204	0	0.0304	0
Bh8	Blastocystosis	III	0.101915	0	0.031	0	0.079	0	0.03588	0	0.095475	0
Bh9	Blastocystosis	III	0.1199	0	0.01274	0	0.257	1	0.02808	0	0.07182	0
Bh10	Blastocystosis	III	0.0981	0	0.01456	0	0.0625	0	0.01248	0	0.0783	0
Bh11	Blastocystosis	III	0.12426	0	0.01092	0	0.02604	0	0.10764	1	0.00816	0
Bh12	Blastocystosis	III	0.72376	1	0.599	1	0.149265	0	0.33488	1	0.5976	1
Bh13	Blastocystosis	III	0.082485	0	0.01547	0	0.06231	0	0.03952	0	0.04608	0
Bh14	Blastocystosis	III	0.27963	0	0.035945	0	0.15249	0	0.11232	1	0.02832	0
Bh15	Blastocystosis	III	0.116415	0	0.01547	0	0.06018	0	0.03328	0	0.08496	0
Gl1	Giardiasis	III	0.11481	0	0.029575	0	0.068	0	0.0776	0	0.03082	0
Gl2	Giardiasis	III	0.138395	0	0.033215	0	0.02964	0	0.049955	0	0.03634	0
Gl3	Giardiasis	III	0.249645	0	0.021385	0	0.081	0	0	0	0	0
Gl4	Giardiasis	III	0.2047	0	0.026845	0	0.08892	0	0.08476	0	0.04186	0
Gl5	Giardiasis	III	0.117925	0	0.021385	0	0.06968	0	0	0	0	0
Gl6	Giardiasis	III	0.085995	0	0.01092	0	0.048	0	0.01144	0	0.02592	0
Gl7	Giardiasis	III	0.21177	0	0.015015	0	0.10251	0	0.1716	1	0.01566	0
Gl8	Giardiasis	III	0.07839	0	0.010465	0	0.02244	0	0.01071	0	0.0024	0
Gl9	Giardiasis	III	0.101205	0	0.00728	0	0.04437	0	0.0051	0	0.02064	0
Gl10	Giardiasis	III	0.26325	0	0.01183	0	0.03366	0	1.82019	1	0.00768	0
Gl11	Giardiasis	III	0.11583	0	0.00819	0	0.03927	0	0.01836	0	0.00816	0
Gl12	Giardiasis	III	0.19422	0	0.022295	0	0.05763	0	0.1989	1	0.0144	0
Gl13	Giardiasis	III	0.18837	0	0.054145	0	0.03213	0	0.23205	1	0.02352	0
Gl14	Giardiasis	III	0.071955	0	0.01547	0	0.04108	0	0.02295	0	0.0321	0
Gl15	Giardiasis	III	0.11349	0	0.007735	0	0.03432	0	0.03978	0	0	0
Se1	Sparganosis	III	0.125935	0	0.01183	0	0.042	0	0.019885	0	0.68085	1
Se2	Sparganosis	III	0.16554	0	0.02275	0	0.15444	0	0.05238	0	0.031595	0
Se3	Sparganosis	III	0.04806	0	0.024115	0	0.057	0	0.00561	0	0.025175	0
Se4	Sparganosis	III	0.101905	0	0.010235	0	0.149	0	0.01377	0	0.011875	0
Se5	Sparganosis	III	0.119925	0	0.0091	0	0.05356	0	0.0051	0	0.01242	0
Se6	Sparganosis	III	0.15327	0	0.016465	0	0.24752	1	0.01581	0	0.46224	1
Ph1	Paragonimiasis	III	0.269225	0	0.05251	0	0.1965	0	0.08364	0	0.2527	1
Ph2	Paragonimiasis	III	0.173995	0	0.013795	0	0.199	0	0.03417	0	0.41135	1
Ph3	Paragonimiasis	III	0.165095	0	0.03026	0	0.04	0	0.05559	0	0.06745	0
Ph4	Paragonimiasis	III	0.1958	0	0.033375	0	0.091	0	0.05151	0	0.0589	0
Ph5	Paragonimiasis	III	0.295925	0	0.04984	0	0.3525	1	0.05202	0	1.501	1
Ph6	Paragonimiasis	III	0.11583	0	0.009345	0	0.15756	0	0.01581	0	0.04266	0
Ph7	Paragonimiasis	III	0.101205	0	0.027145	0	0.043	0	0.00255	0	0.03834	0
Ph8	Paragonimiasis	III	0.26091	0	0.02581	0	0.113	0	0.12087	1	0.42822	1
Ph9	Paragonimiasis	III	0.11817	0	0.015575	0	0.058	0	0.14331	1	0.17334	1
Ph10	Paragonimiasis	III	0.213525	0	0.03916	0	0.166	0	0.04233	0	0.24624	1
Brain 1	Brain cancer	III	0.08866	0	0.011685	0	0.058315	0	0.01818	0	0.02924	0
Brain 2	Brain cancer	III	0.097955	0	0.019065	0	0.06099	0	0.005555	0	0.0238	0
Brain 3	Brain cancer	III	0.077935	0	0.00246	0	0.051895	0	0.00606	0	0.02584	0
Brain 4	Brain cancer	III	0.17589	0	0.00246	0	0.04494	0	0.016665	0	0.13804	0
Colon 1	Colon cancer	III	0.16016	0	0.03813	0	0.09951	0	0.013635	0	0.05712	0
Colon 2	Colon cancer	III	0.077935	0	0.006765	0	0.057245	0	0.005555	0	0.01088	0
Colon 3	Colon cancer	III	0.1573	0	0.01107	0	0.08988	0	0.04545	0	0.04012	0
Colon 4	Colon cancer	III	0.263835	0	0.030135	0	0.06527	0	0.71912	1	0.05236	0
CCA 1	Cholangiocarcinoma	III	0.085085	0	0.014145	0	0.079715	0	0.00808	0	0.04896	0
CCA 2	Cholangiocarcinoma	III	0.06578	0	0.00738	0	0.06634	0	0.00707	0	0.04896	0
CCA 3	Cholangiocarcinoma	III	0.15587	0	0.010455	0	0.105395	0	0.02626	0	0.02312	0
CCA 4	Cholangiocarcinoma	III	0.15873	0	0.016605	0	0.13268	0	0.09292	0	0.08364	0
HCC 1	Hepatocellular carcinoma	III	0.2002	0	0.01845	0	0.10807	0	0.11312	1	0.18292	1
HCC 2	Hepatocellular carcinoma	III	0.209495	0	0.030135	0	0.141775	0	0.038885	0	0.32844	1
HCC 3	Hepatocellular carcinoma	III	0.399685	0	0.057195	0	0.10272	0	0.07979	0	0.08704	0
HCC 4	Hepatocellular carcinoma	III	0.25454	0	0.03936	0	0.173875	0	0.3535	1	0.14552	1
Cir 1	Cirrhosis	III	0.24453	0	0.074415	0	0.156755	0	0.104535	1	0.29308	1
Cir 2	Cirrhosis	III	0.133705	0	0.0369	0	0.044405	0	0.05151	0	0.13328	0
Cir 3	Cirrhosis	III	0.15158	0	0.00861	0	0.04066	0	0.02323	0	0.07752	0
Cir 4	Cirrhosis	III	0.072215	0	0.02214	0	0.067945	0	0.02929	0	0.04556	0
Vir 1	Viral hepatitis	III	0.23166	0	0.07872	0	0.144985	0	0.09191	0	0.07276	0
Vir 2	Viral hepatitis	III	0.112255	0	0.02091	0	0.05243	0	0.040905	0	0.03468	0
Vir 3	Viral hepatitis	III	0.331045	0	0.039975	0	0.142845	0	0.051005	0	0.18224	1
Vir 4	Viral hepatitis	III	0.29601	0	0.036285	0	0.17655	0	0.123725	1	0.40936	1
Pf1	Malaria (Plasmodium falciparum infection)	III	0.175712	0	0.01012	0	0.077107	0	0.047748	0	0.02	0
Pf2	Malaria (Plasmodium falciparum infection)	III	0.225568	0	0.01978	0	0.0627075	0	0.128366	1	0.025	0
Pf3	Malaria (Plasmodium falciparum infection)	III	0.36176	0	0.0414	0	0.0952225	0	0.079926	0	0.059	0
Pf4	Malaria (Plasmodium falciparum infection)	III	0.0912	0	0.00506	0	0.021367	0	0.041866	0	0.045	0
Pf5	Malaria (Plasmodium falciparum infection)	III	0.1824	0	0.0092	0	0.0422695	0	0.083386	0	0.0075	0
Pf6	Malaria (Plasmodium falciparum infection)	III	0.145312	0	0.02392	0	0.0469145	0	0.085808	0	0.022	0
Pf7	Malaria (Plasmodium falciparum infection)	III	0.229824	0	0.04646	0	0.0924355	0	0.01903	0	0.0895	0
Pf8	Malaria (Plasmodium falciparum infection)	III	0.229824	0	0.02484	0	0.059456	0	0.07093	0	0.0765	0
Pf9	Malaria (Plasmodium falciparum infection)	III	0.321632	0	0.0483	0	0.030657	0	0.110374	1	0.1435	1
Pf10	Malaria (Plasmodium falciparum infection)	III	0.126464	0	0.00414	0	0.039018	0	0.02941	0	0.003	0
Pv1	Malaria (Plasmodium vivax infection)	III	0.04864	0	0.00368	0	0.019509	0	0.008304	0	0.0045	0
Pv2	Malaria (Plasmodium vivax infection)	III	0.09424	0	0.01012	0	0.032515	0	0.077504	0	0.0045	0
Pv3	Malaria (Plasmodium vivax infection)	III	0.102752	0	0.00368	0	0.0487725	0	0.018338	0	0.017	0
Pv4	Malaria (Plasmodium vivax infection)	III	0.086336	0	0.00782	0	0.0422695	0	0.019376	0	0.054	0
Pv5	Malaria (Plasmodium vivax infection)	III	0.16112	0	0.01058	0	0.066888	0	0.068162	0	0.02	0
Pv6	Malaria (Plasmodium vivax infection)	III	0.142272	0	0.01196	0	0.0329795	0	0.005882	0	0.0085	0
Pv7	Malaria (Plasmodium vivax infection)	III	0.061408	0	0.00644	0	0.026941	0	0.013148	0	0.013	0
Pv8	Malaria (Plasmodium vivax infection)	III	0.163552	0	0.01472	0	0.058527	0	0.025258	0	0.012	0
Pv9	Malaria (Plasmodium vivax infection)	III	0.09728	0	0.00782	0	0.028799	0	0.013494	0	0.009	0
Pv10	Malaria (Plasmodium vivax infection)	III	0.242592	0	0.00782	0	0.069675	0	0.021798	0	0.012	0
Wb1	Filariasis	III	0.089376	0	0.00368	0	0.035302	0	0.059512	0	0.0095	0
Wb2	Filariasis	III	0.147136	0	0.00322	0	0.039018	0	0.059166	0	0.01	0

## Sheet: raw data_OD1 OD2 %CV
Code	Diagnosis	Study groups	OD 1 Total IgG	OD 2 Total IgG	Average OD Total IgG	SD OD Total IgG	%CV OD Total IgG	Diag Total IgG	OD 1 IgG1	OD 2 IgG1	Average OD IgG1	SD OD IgG1	%CV OD IgG1	Diag IgG1	OD 1 IgG2	OD 2 IgG2	Average OD IgG2	SD OD IgG2	%CV OD IgG2	Diag IgG2	OD 1 IgG3	OD 2 IgG3	Average OD IgG3	SD OD IgG3	%CV OD IgG3	Diag IgG3	OD 1 IgG4	OD 2 IgG4	Average OD IgG4	SD OD IgG4	%CV OD IgG4	Diag IgG4
ALA1	Amebic liver abscess	II	0.76545	0.77595	0.7707	0.00742462	0.963361	1	0.64116	0.64935	0.645255	0.0057912	0.897506	1	0.20646	0.20646	0.20646	0	0	1	0.43911	0.45441	0.44676	0.0108187	2.4216	1	0.01008	0.00816	0.00912	0.00135765	14.8865	0
ALA2	Amebic liver abscess	II	1.37352	1.38904	1.38128	0.0109743	0.794502	1	1.14075	1.12788	1.13431	0.00910046	0.802287	1	0.37758	0.36642	0.372	0.00789131	2.12132	1	0.51459	0.52785	0.52122	0.00937624	1.7989	1	0.160055	0.150535	0.155295	0.00673166	4.33475	1
ALA3	Amebic liver abscess	II	1.62766	1.65482	1.64124	0.019205	1.17015	1	1.77138	1.79829	1.78483	0.0190282	1.06611	1	0.29078	0.28334	0.28706	0.00526087	1.83267	1	0.04743	0.04539	0.04641	0.0014425	3.10816	0	0.179095	0.176715	0.177905	0.00168291	0.945962	1
ALA4	Amebic liver abscess	II	1.30756	1.30077	1.30417	0.00480126	0.368148	1	0.91845	0.90324	0.910845	0.0107551	1.18078	1	0.40982	0.40114	0.40548	0.00613769	1.51368	1	0.06681	0.06579	0.0663	0.000721249	1.08786	0	0.34178	0.3519	0.34684	0.00715592	2.06318	1
ALA5	Amebic liver abscess	II	0.88658	0.85263	0.869605	0.0240063	2.7606	1	0.32058	0.30888	0.31473	0.00827315	2.62865	1	0.2821	0.2821	0.2821	0	0	1	0.12393	0.12291	0.12342	0.000721249	0.584386	1	0.91678	0.90022	0.9085	0.0117097	1.2889	1
ALA6	Amebic liver abscess	II	1.22996	1.24936	1.23966	0.0137179	1.10658	1	0.59436	0.59787	0.596115	0.00248194	0.416353	1	0.43834	0.42594	0.43214	0.00876812	2.029	1	0.31875	0.31161	0.31518	0.00504874	1.60186	1	0.47426	0.49358	0.48392	0.0136613	2.82305	1
ALA7	Amebic liver abscess	II	1.59759	1.58983	1.59371	0.00548715	0.3443	1	1.57482	1.6029	1.58886	0.0198556	1.24967	1	0.7471	0.73346	0.74028	0.00964494	1.30288	1	0.52989	0.53907	0.53448	0.00649124	1.2145	1	0.33166	0.3289	0.33028	0.00195161	0.590897	1
ALA8	Amebic liver abscess	II	1.48575	1.4889	1.48733	0.00222739	0.149758	1	1.4976	1.49175	1.49467	0.00413657	0.276754	1	0.6851	0.6851	0.6851	0	0	1	0.49215	0.51561	0.50388	0.0165887	3.2922	1	0.31824	0.32592	0.32208	0.00543058	1.6861	1
ALA9	Amebic liver abscess	II	0.93217	0.90986	0.921015	0.0157756	1.71284	1	0.30888	0.31005	0.309465	0.000827315	0.267337	1	0.75206	0.73594	0.744	0.0113986	1.53206	1	0.02601	0.02907	0.02754	0.00216375	7.85674	0	1.28202	1.27742	1.27972	0.00325269	0.254172	1
ALA10	Amebic liver abscess	II	1.38516	1.38419	1.38468	0.000685894	0.0495346	1	0.71487	0.70668	0.710775	0.0057912	0.814773	1	0.37386	0.36642	0.37014	0.00526087	1.42132	1	0.09639	0.09435	0.09537	0.0014425	1.51253	1	2.73838	2.66386	2.70112	0.0526936	1.95081	1
ALA11	Amebic liver abscess	II	0.43747	0.42874	0.433105	0.00617304	1.4253	1	0.0936	0.08775	0.090675	0.00413657	4.56198	1	0.0589	0.05394	0.05642	0.00350725	6.21632	0	0.11373	0.11577	0.11475	0.0014425	1.25708	1	0.051765	0.054145	0.052955	0.00168291	3.17801	0
ALA12	Amebic liver abscess	II	1.9047	1.8942	1.89945	0.00742462	0.390883	1	2.08728	2.06505	2.07617	0.015719	0.757116	1	1.1749	1.16374	1.16932	0.00789131	0.674863	1	0.87465	0.88485	0.87975	0.00721249	0.819834	1	1.54698	1.54054	1.54376	0.00455377	0.294979	1
ALA13	Amebic liver abscess	II	0.73185	0.73605	0.73395	0.00296985	0.404639	1	0.35802	0.34164	0.34983	0.0115824	3.31087	1	0.35402	0.34658	0.3503	0.00526087	1.50182	1	0.03111	0.03213	0.03162	0.000721249	2.28099	0	0.14766	0.14214	0.1449	0.00390323	2.69374	1
ALA14	Amebic liver abscess	II	0.72975	0.72135	0.72555	0.0059397	0.818648	1	0.16497	0.16497	0.16497	0	0	1	0.41354	0.40734	0.41044	0.00438406	1.06814	1	0.19737	0.19431	0.19584	0.00216375	1.10485	1	0.13846	0.13938	0.13892	0.000650538	0.468283	1
Hc1	Healthy controls	I	0.05917	0.05917	0.05917	0	0	0	0.00585	0.00351	0.00468	0.00165463	35.3553	0	0.07998	0.07626	0.07812	0.00263044	3.36718	0	0.01071	0.01071	0.01071	0	0	0	0.047005	0.048195	0.0476	0.000841457	1.76777	0
Hc2	Healthy controls	I	0.12028	0.12028	0.12028	0	0	0	0.01638	0.01404	0.01521	0.00165463	10.8786	0	0.05146	0.05518	0.05332	0.00263044	4.9333	0	0.00765	0.00765	0.00765	0	0	0	0.012495	0.013685	0.01309	0.000841457	6.42824	0
Hc3	Healthy controls	I	0.0485	0.04656	0.04753	0.00137179	2.88615	0	0.0351	0.02457	0.029835	0.00744583	24.9567	0	0.04154	0.04402	0.04278	0.00175362	4.09917	0	0.01173	0.00969	0.01071	0.0014425	13.4687	0	0.048195	0.045815	0.047	0.00168291	3.58067	0
Hc4	Healthy controls	I	0.05335	0.05529	0.05432	0.00137179	2.52538	0	0.00819	0.00819	0.00819	0	0	0	0.05394	0.05394	0.05394	0	0	0	0.01071	0.01173	0.01122	0.000721249	6.42824	0	0.011305	0.008925	0.010115	0.00168291	16.6378	0
Hc5	Healthy controls	I	0.15132	0.15229	0.151805	0.000685894	0.451825	0	0.02223	0.02106	0.021645	0.000827315	3.8222	0	0.05992	0.06099	0.06	0.000756604	1.26101	0	0.04539	0.04845	0.04692	0.00216375	4.61157	0	0.0459	0.04806	0.047	0.00152735	3.24968	0
Hc6	Healthy controls	I	0.05917	0.05723	0.0582	0.00137179	2.35702	0	0.01989	0.02223	0.02106	0.00165463	7.85674	0	0.03162	0.0341	0.03286	0.00175362	5.33665	0	0.00357	0.00357	0.00357	0	0	0	0.071995	0.071995	0.071995	0	0	0
Hc7	Healthy controls	I	0.1552	0.15035	0.152775	0.00342947	2.24478	0	0.01638	0.01287	0.014625	0.00248194	16.9706	0	0.05642	0.05642	0.05642	0	0	0	0.02499	0.02091	0.02295	0.002885	12.5708	0	0.064855	0.058905	0.06188	0.00420729	6.7991	0
Hc8	Healthy controls	I	0.13968	0.14162	0.14065	0.00137179	0.97532	0	0.02691	0.02223	0.02457	0.00330926	13.4687	0	0.0403	0.0403	0.0403	0	0	0	0.04029	0.04029	0.04029	0	0	0	0.04914	0.04482	0.047	0.0030547	6.49936	0
Hc9	Healthy controls	I	0.06499	0.06111	0.06305	0.00274357	4.35143	0	0.00819	0.00819	0.00819	0	0	0	0.07254	0.06758	0.07006	0.00350725	5.00607	0	0.02193	0.02295	0.02244	0.000721249	3.21412	0	0.016065	0.014875	0.01547	0.000841457	5.43928	0
Hc10	Healthy controls	I	0.09797	0.10476	0.101365	0.00480126	4.7366	0	0.03393	0.02808	0.031005	0.00413657	13.3416	0	0.09362	0.09734	0.09548	0.00263044	2.75496	0	0.04539	0.04947	0.04743	0.002885	6.08264	0	0.082705	0.089845	0.086275	0.00504874	5.85192	0
Hc11	Healthy controls	I	0.15132	0.15326	0.15229	0.00137179	0.900773	0	0.0351	0.0351	0.0351	0	0	0	0.0341	0.0341	0.0341	0	0	0	0.04641	0.04743	0.04692	0.000721249	1.53719	0	0.018445	0.016065	0.01666	0.00168291	10.1015	0
Hc12	Healthy controls	I	0.16393	0.17072	0.167325	0.00480126	2.86942	0	0.02106	0.02106	0.02106	0	0	0	0.0341	0.03286	0.03348	0.000876812	2.61891	0	0.04131	0.03927	0.04029	0.0014425	3.58029	0	0.125545	0.118405	0.121975	0.00504874	4.13916	0
Hc13	Healthy controls	I	0.17654	0.1843	0.18042	0.00548715	3.04132	0	0.04563	0.04563	0.04563	0	0	0	0.08246	0.07874	0.0806	0.00263044	3.26357	0	0.05763	0.05865	0.05814	0.000721249	1.24054	0	0.045815	0.048195	0.047	0.00168291	3.58067	0
Hc14	Healthy controls	I	0.15714	0.16781	0.162475	0.00754483	4.64369	0	0.01989	0.02457	0.02223	0.00330926	14.8865	0	0.0775	0.07626	0.07688	0.000876812	1.14049	0	0.02397	0.02499	0.02448	0.000721249	2.94628	0	0.082705	0.081515	0.08211	0.000841457	1.02479	0
Hc15	Healthy controls	I	0.27548	0.27354	0.27451	0.00137179	0.499722	0	0.03924	0.03924	0.03924	0	0	0	0.03782	0.03906	0.03844	0.000876812	2.28099	0	0.03417	0.03621	0.03519	0.0014425	4.09917	0	0.035105	0.033915	0.03451	0.000841457	2.4383	0
Hc16	Healthy controls	I	0.1552	0.16102	0.15811	0.00411536	2.60285	0	0.01744	0.01744	0.01744	0	0	0	0.06138	0.06138	0.06138	0	0	0	0.09231	0.09129	0.0918	0.000721249	0.785674	0	0.017255	0.017255	0.017255	0	0	0
Hc17	Healthy controls	I	0.13289	0.14065	0.13677	0.00548715	4.01195	0	0.02289	0.01962	0.021255	0.00231224	10.8786	0	0.08618	0.08246	0.08432	0.00263044	3.11959	0	0.03009	0.02907	0.02958	0.000721249	2.4383	0	0.070805	0.070805	0.070805	0	0	0
Hc18	Healthy controls	I	0.09409	0.09118	0.092635	0.00205768	2.22128	0	0.03488	0.03379	0.034335	0.000770746	2.24478	0	0.040495	0.041385	0.041	0.000629325	1.53494	0	0.01275	0.01173	0.01224	0.000721249	5.89256	0	0.047005	0.047005	0.047	0	0	0
Hc19	Healthy controls	I	0.07081	0.07566	0.07275	0.00342947	4.71405	0	0.01526	0.01308	0.01417	0.00154149	10.8786	0	0.0279	0.02294	0.02542	0.00350725	13.7972	0	0.00459	0.00459	0.00459	0	0	0	0.070805	0.070805	0.070805	0	0	0
Hc20	Healthy controls	I	0.11252	0.10476	0.10864	0.00548715	5.05076	0	0.01962	0.02071	0.020165	0.000770746	3.8222	0	0.06634	0.0651	0.06572	0.000876812	1.33416	0	0.01377	0.01479	0.01428	0.000721249	5.05076	0	0.004165	0.005355	0.00476	0.000841457	17.6777	0
Hc21	Healthy controls	I	0.17266	0.1649	0.16878	0.00548715	3.25107	0	0.02725	0.02725	0.02725	0	0	0	0.06206	0.05778	0.06	0.00302642	5.04403	0	0.08925	0.09231	0.09078	0.00216375	2.38351	0	0.04806	0.0459	0.047	0.00152735	3.24968	0
Hc22	Healthy controls	I	0.19788	0.18818	0.19303	0.00685894	3.5533	0	0.0218	0.02289	0.022345	0.000770746	3.4493	0	0.09858	0.09734	0.09796	0.000876812	0.895072	0	0.01071	0.01071	0.01071	0	0	0	0.120785	0.120785	0.120785	0	0	0
Hc23	Healthy controls	I	0.17945	0.1843	0.181875	0.00342947	1.88562	0	0.03052	0.02943	0.029975	0.000770746	2.5713	0	0.1085	0.10354	0.10602	0.00350725	3.3081	0	0.04171	0.04074	0.041225	0.000685894	1.66378	0	0.019635	0.019635	0.019635	0	0	0
Hc24	Healthy controls	I	0.1358	0.13386	0.13483	0.00137179	1.01742	0	0.03706	0.03815	0.03815	0.000770746	2.02031	0	0.0651	0.06386	0.06448	0.000876812	1.35982	0	0.03783	0.0388	0.038315	0.000685894	1.79014	0	0.045815	0.043435	0.044625	0.00168291	3.77124	0
Hc25	Healthy controls	I	0.19206	0.19982	0.19594	0.00548715	2.80042	0	0.02725	0.02507	0.02616	0.00154149	5.89256	0	0.08494	0.08494	0.08494	0	0	0	0.08051	0.07469	0.0776	0.00411536	5.3033	0	0.000595	0.000476	0.000595	8.41457e-05	14.1421	0
Hc26	Healthy controls	I	0.09894	0.09797	0.098455	0.000685894	0.696657	0	0.05341	0.0545	0.054	0.000770746	1.42731	0	0.06386	0.06138	0.06262	0.00175362	2.80042	0	0.05432	0.05529	0.054805	0.000685894	1.25152	0	0	0	0	0	-	0
Hc27	Healthy controls	I	0.08633	0.08439	0.08536	0.00137179	1.60706	0	0.03161	0.03597	0.03379	0.00308299	9.12396	0	0.0775	0.07874	0.07812	0.000876812	1.12239	0	0.00388	0.00485	0.00388	0.000685894	17.6777	0	0.105315	0.117215	0.111265	0.00841457	7.56264	0
Hc28	Healthy controls	I	0.07566	0.07857	0.077115	0.00205768	2.66833	0	0.0436	0.0436	0.044	0	0	0	0.028925	0.028035	0.028	0.000629325	2.24759	0	0.01843	0.02522	0.021825	0.00480126	21.9989	0	0.048195	0.045815	0.047	0.00168291	3.58067	0
Hc29	Healthy controls	I	0.27115	0.2703	0.270725	0.000601041	0.222012	0	0.04727	0.04716	0.047	7.77817e-05	0.165493	0	0.05992	0.06099	0.06	0.000756604	1.26101	0	0.02231	0.0194	0.020855	0.00205768	9.86661	0	0.130305	0.127925	0.129115	0.00168291	1.30342	0
Hc30	Healthy controls	I	0.25075	0.23375	0.24225	0.0120208	4.96215	0	0.02311	0.02216	0.023	0.000671751	2.92066	0	0.08996	0.09204	0.091	0.00147078	1.61624	0	0.00776	0.0097	0.00873	0.00137179	15.7135	0	0.080325	0.081515	0.08092	0.000841457	1.03986	0
Hc31	Healthy controls	I	0.19295	0.19125	0.1921	0.00120208	0.625758	0	0.02648	0.02568	0.026	0.000565685	2.17571	0	0.06386	0.06138	0.06262	0.00175362	2.80042	0	0.03007	0.03104	0.030555	0.000685894	2.24478	0	0.048195	0.048195	0.048195	0	0	0
Hc32	Healthy controls	I	0.1836	0.187	0.1853	0.00240416	1.29744	0	0.01853	0.0218	0.020165	0.00231224	11.4666	0	0.058295	0.054735	0.056515	0.0025173	4.45422	0	0.02037	0.02716	0.023765	0.00480126	20.2031	0	0.018445	0.016065	0.01666	0.00168291	10.1015	0
Hc33	Healthy controls	I	0.082485	0.080145	0.081315	0.00165463	2.03484	0	0.01853	0.01744	0.017985	0.000770746	4.2855	0	0.029815	0.024475	0.027145	0.00377595	13.9103	0	0.01746	0.01649	0.016975	0.000685894	4.04061	0	0.02862	0.03294	0.03078	0.0030547	9.92431	0
Hc34	Healthy controls	I	0.076635	0.080145	0.07839	0.00248194	3.16615	0	0.02289	0.02616	0.024525	0.00231224	9.42809	0	0.041385	0.044945	0.043165	0.0025173	5.83181	0	0.02134	0.02134	0.02134	0	0	0	0.01458	0.01674	0.01566	0.00152735	9.7532	0
Hc35	Healthy controls	I	0.123435	0.121095	0.122265	0.00165463	1.35331	0	0.01853	0.01853	0.019075	0	0	0	0.063635	0.065415	0.064525	0.00125865	1.95064	0	0.01455	0.01455	0.01455	0	0	0	0.04158	0.04482	0.0432	0.00229103	5.3033	0
Hc36	Healthy controls	I	0.215865	0.206505	0.211185	0.00661852	3.13399	0	0.0218	0.01962	0.02071	0.00154149	7.44323	0	0.079655	0.077875	0.078765	0.00125865	1.59798	0	0.02231	0.02813	0.02522	0.00411536	16.3178	0	0	0	0	0	-	0
Hc37	Healthy controls	I	0.218205	0.221715	0.21996	0.00248194	1.12836	0	0.0218	0.0218	0.0218	0	0	0	0.044945	0.043165	0.044055	0.00125865	2.857	0	0.091	0.091	0.091	0	0	0	0.037985	0.039055	0.03852	0.000756604	1.96419	0
Hc38	Healthy controls	I	0.06578	0.0715	0.06864	0.00404465	5.89256	0	0.042435	0.055965	0.0492	0.00956715	19.4454	0	0.04601	0.04387	0.04494	0.00151321	3.36718	0	0.0101	0.00909	0.0101	0.000714178	7.07107	0	0.085085	0.085085	0.085	0	0	0
Hc39	Healthy controls	I	0.10153	0.09724	0.099385	0.00303349	3.05226	0	0.033825	0.030135	0.03198	0.00260922	8.15892	0	0.04066	0.04815	0.044405	0.00529623	11.9271	0	0.01717	0.01616	0.01717	0.000714178	4.15945	0	0.101745	0.096985	0.09928	0.00336583	3.39024	0
Hc40	Healthy controls	I	0.19591	0.19448	0.195195	0.00101116	0.518027	0	0.043665	0.028905	0.036285	0.0104369	28.7637	0	0.08453	0.08025	0.08239	0.00302642	3.67328	0	0.04949	0.05454	0.052015	0.00357089	6.86511	0	0.09996	0.09996	0.09996	0	0	0
Smk1	Schistosomiasis	III	0.3553	0.3468	0.35105	0.00601041	1.71212	0	0.03276	0.03393	0.033345	0.000827315	2.48108	0	0.103685	0.109025	0.106355	0.00377595	3.55033	0	0.0648	0.06864	0.06672	0.00271529	4.06968	0	0.21298	0.21298	0.21298	0	0	1
Smk2	Schistosomiasis	III	0.4539	0.44625	0.450075	0.00540937	1.20188	1	0.03744	0.0351	0.03627	0.00165463	4.56198	0	0.060965	0.060965	0.060965	0	0	0	0.98352	1.00464	0.99408	0.0149341	1.5023	1	0.15042	0.14306	0.14674	0.00520431	3.54662	1
Smk3	Schistosomiasis	III	0.1479	0.1479	0.1479	0	0	0	0.02071	0.01962	0.020165	0.000770746	3.8222	0	0.012905	0.012905	0.012905	0	0	0	0.01584	0.01296	0.0144	0.00203647	14.1421	0	0.03358	0.03266	0.03312	0.000650538	1.96419	0
Smk4	Schistosomiasis	III	0.20825	0.2125	0.210375	0.0030052	1.4285	0	0.02507	0.03488	0.029975	0.00693672	23.1417	0	0.05035	0.04655	0.04845	0.00268701	5.54594	0	0.03696	0.03696	0.03696	0	0	0	0.12282	0.1173	0.12006	0.00390323	3.25107	0
Smk5	Schistosomiasis	III	0.2618	0.26775	0.264775	0.00420729	1.589	0	0.03161	0.03161	0.03161	0	0	0	0.05415	0.0608	0.057475	0.00470226	8.1814	0	0.01008	0.012	0.01104	0.00135765	12.2975	0	0.08722	0.08722	0.08722	0	0	0
Smk6	Schistosomiasis	III	0.332995	0.332995	0.332995	0	0	0	0.06669	0.06669	0.06669	0	0	0	0.0836	0.08075	0.082175	0.00201525	2.45239	0	1.2216	1.23024	1.22592	0.0061094	0.498352	1	0.052725	0.054625	0.053675	0.0013435	2.50303	0
Smk7	Schistosomiasis	III	0.140065	0.140065	0.140065	0	0	0	0.01417	0.01526	0.015	0.000770746	5.13831	0	0.0323	0.02945	0.030875	0.00201525	6.52714	0	0.0264	0.0264	0.0264	0	0	0	0.009025	0.008075	0.00855	0.000671751	7.85674	0
Smk8	Schistosomiasis	III	0.243615	0.240345	0.24198	0.00231224	0.95555	0	0.0218	0.02071	0.021	0.000770746	3.67022	0	0.0532	0.0513	0.05225	0.0013435	2.5713	0	0.05232	0.05328	0.0528	0.000678823	1.28565	0	0.015675	0.019475	0.017575	0.00268701	15.2888	0
Smk9	Schistosomiasis	III	0.156415	0.154235	0.155325	0.00154149	0.992431	0	0.03488	0.03597	0.035425	0.000770746	2.17571	0	0.06175	0.06175	0.06175	0	0	0	0.13968	0.14448	0.14208	0.00339411	2.38887	1	0.479275	0.489725	0.4845	0.00738927	1.52513	1
Smk10	Schistosomiasis	III	0.172765	0.173855	0.17331	0.000770746	0.444721	0	0.01853	0.01635	0.01744	0.00154149	8.83883	0	0.0551	0.05415	0.054625	0.000671751	1.22975	0	0.036	0.03696	0.03648	0.000678823	1.86081	0	0.060325	0.067925	0.064125	0.00537401	8.38052	0
Smk11	Schistosomiasis	III	0.164045	0.152055	0.15805	0.00847821	5.36426	0	0.02289	0.02725	0.02507	0.00308299	12.2975	0	0.060915	0.061845	0.06138	0.000657609	1.07137	0	0.49348	0.48412	0.4888	0.00661852	1.35403	1	0.06192	0.06192	0.06192	0	0	0
Smk12	Schistosomiasis	III	0.143335	0.148785	0.14606	0.00385373	2.63846	0	0.01526	0.01744	0.016	0.00154149	9.63433	0	0.044175	0.044175	0.044175	0	0	0	0.21996	0.21996	0.21996	0	0	1	0	0	0.00048	0	-	0
Smk13	Schistosomiasis	III	0.106275	0.107365	0.10682	0.000770746	0.721538	0	0.01526	0.01635	0.016	0.000770746	4.81716	0	0.018135	0.018135	0.018135	0	0	0	0.09516	0.09724	0.0962	0.00147078	1.52888	1	0.01488	0.01488	0.01488	0	0	0
Smk14	Schistosomiasis	III	0.069215	0.068125	0.069215	0.000770746	1.11355	0	0.02289	0.02289	0.023435	0	0	0	0.019065	0.021855	0.02046	0.00197283	9.64237	0	0.38324	0.36348	0.37336	0.0139724	3.74235	1	0.4488	0.468	0.4584	0.0135765	2.9617	1
Cs1	Clonorchiasis	III	0.1122	0.1088	0.1105	0.00240416	2.17571	0	0.02289	0.01635	0.01962	0.00462448	23.5702	0	0.034265	0.035155	0.03471	0.000629325	1.81309	0	0.01261	0.01261	0.01261	0	0	0	0.16606	0.15594	0.161	0.00715592	4.44467	1
Cs2	Clonorchiasis	III	0.18275	0.1819	0.182325	0.000601041	0.329654	0	0.03706	0.03706	0.03706	0	0	0	0.146405	0.134835	0.14062	0.00818123	5.81797	0	0.06402	0.06208	0.06305	0.00137179	2.17571	0	0.0805	0.0805	0.0805	0	0	0
Cs3	Clonorchiasis	III	0.24225	0.238	0.240125	0.0030052	1.25152	0	0.01744	0.01635	0.017	0.000770746	4.5338	0	0.109915	0.109025	0.10947	0.000629325	0.574884	0	0.06288	0.06192	0.0624	0.000678823	1.08786	0	0.04002	0.04002	0.04002	0	0	0
Cs4	Clonorchiasis	III	0.07735	0.0816	0.079475	0.0030052	3.78132	0	0.0327	0.03161	0.032155	0.000770746	2.39697	0	0.05985	0.05605	0.05795	0.00268701	4.63677	0	0.00336	0.00336	0.00336	0	0	0	0.04094	0.0391	0.04002	0.00130108	3.25107	0
Cs5	Clonorchiasis	III	0.1785	0.17595	0.177225	0.00180312	1.01742	0	0.03052	0.02725	0.028885	0.00231224	8.00498	0	0.06175	0.06365	0.0627	0.0013435	2.14275	0	0.036	0.03984	0.03792	0.00271529	7.16057	0	0.04554	0.04462	0.04508	0.000650538	1.44308	0
Cs6	Clonorchiasis	III	0.271	0.27	0.270375	0.000707107	0.261528	0	0.04142	0.02943	0.035425	0.00847821	23.9328	0	0.10735	0.1064	0.106875	0.000671751	0.628539	0	0.05712	0.05808	0.0576	0.000678823	1.17851	0	0.5535	0.56214	0.55782	0.0061094	1.09523	1
Cs7	Clonorchiasis	III	0.229	0.233	0.231	0.00282843	1.22443	0	0.03597	0.04142	0.038695	0.00385373	9.95925	0	0.04845	0.0475	0.047975	0.000671751	1.40021	0	0.06096	0.06096	0.06096	0	0	0	0.21654	0.21978	0.21816	0.00229103	1.05016	1
Cs8	Clonorchiasis	III	0.205	0.205	0.20475	0	0	0	0.0218	0.01853	0.020165	0.00231224	11.4666	0	0.1102	0.1083	0.10925	0.0013435	1.22975	0	0.05616	0.06	0.05808	0.00271529	4.67509	0	0.0459	0.0405	0.0432	0.00381838	8.83883	0
Cs9	Clonorchiasis	III	0.485	0.491	0.48825	0.00424264	0.868948	1	0.04563	0.04563	0.04563	0	0	0	0.1558	0.1691	0.16245	0.00940452	5.78918	0	0.07536	0.07536	0.07536	0	0	0	0.02106	0.0189	0.01998	0.00152735	7.6444	0
Cs10	Clonorchiasis	III	0.308	0.32	0.31395	0.00848528	2.70275	0	0.05886	0.05777	0.058	0.000770746	1.32887	0	0.09595	0.08835	0.09215	0.00537401	5.83181	0	0.1464	0.132	0.1392	0.0101823	7.3149	1	0.23598	0.2403	0.23814	0.0030547	1.28273	1
Cs11	Clonorchiasis	III	0.116	0.116	0.1155	0	0	0	0.03161	0.04033	0.03597	0.00616597	17.142	0	0.021855	0.022785	0.02232	0.000657609	2.94628	0	0.03515	0.0342	0.034675	0.000671751	1.93728	0	0.04848	0.05232	0.0504	0.00271529	5.38748	0
Cs12	Clonorchiasis	III	0.183	0.185	0.18375	0.00141421	0.76964	0	0.02834	0.03597	0.032155	0.00539522	16.7788	0	0.074865	0.073935	0.0744	0.000657609	0.883883	0	0.02565	0.02565	0.02565	0	0	0	0.18768	0.18384	0.18576	0.00271529	1.46172	1
Cs13	Clonorchiasis	III	0.225	0.228	0.226275	0.00212132	0.937497	0	0.04687	0.04687	0.047	0	0	0	0.080445	0.074865	0.077655	0.00394566	5.08101	0	0.05035	0.05225	0.0513	0.0013435	2.61891	0	0.01488	0.01584	0.01536	0.000678823	4.41942	0
Cs14	Clonorchiasis	III	0.213	0.219	0.2163	0.00424264	1.96146	0	0.02289	0.02071	0.0218	0.00154149	7.07107	0	0.085095	0.082305	0.0837	0.00197283	2.35702	0	0.0532	0.0494	0.0513	0.00268701	5.23783	0	0.0552	0.05232	0.05376	0.00203647	3.78807	0
Cs15	Clonorchiasis	III	0.167	0.165	0.1659	0.00141421	0.852449	0	0.01526	0.01853	0.016895	0.00231224	13.6859	0	0.055335	0.055335	0.055335	0	0	0	0.0285	0.0304	0.02945	0.0013435	4.56198	0	0.06	0.06096	0.06048	0.000678823	1.12239	0
Cs16	Clonorchiasis	III	0.362	0.355	0.358575	0.00494975	1.38039	0	0.0468	0.04446	0.04563	0.00165463	3.62619	0	0.086955	0.087885	0.08742	0.000657609	0.752241	0	0.05415	0.05795	0.05605	0.00268701	4.79394	0	0.55056	0.53136	0.54096	0.0135765	2.5097	1
Cs17	Clonorchiasis	III	0.106	0.107	0.106575	0.000707107	0.663483	0	0.015255	0.015255	0.015255	0	0	0	0.064635	0.057195	0.060915	0.00526087	8.63642	0	0.0494	0.04845	0.048925	0.000671751	1.37302	0	0.15216	0.15216	0.15216	0	0	1
Cs18	Clonorchiasis	III	0.205	0.201	0.20265	0.00282843	1.39572	0	0.011865	0.014125	0.012995	0.00159806	12.2975	0	0.068355	0.059985	0.06417	0.00591848	9.22313	0	0.0399	0.038	0.03895	0.0013435	3.4493	0	0.02928	0.02928	0.02928	0	0	0
Cs19	Clonorchiasis	III	0.267	0.267	0.2667	0	0	0	0.05429	0.05785	0.056	0.0025173	4.49518	0	0.112995	0.110205	0.1116	0.00197283	1.76777	0	0.14725	0.1444	0.145825	0.00201525	1.38197	1	0.37392	0.37872	0.37632	0.00339411	0.901922	1
Cs20	Clonorchiasis	III	0.291	0.285	0.2877	0.00424264	1.47468	0	0.0979	0.09968	0.099	0.00125865	1.27136	1	0.104625	0.105555	0.10509	0.000657609	0.625758	0	0.04085	0.0399	0.040375	0.000671751	1.66378	0	0.55728	0.55056	0.55392	0.00475176	0.857842	1
Al1	Ascariasis	III	0.10965	0.1122	0.110925	0.00180312	1.62553	0	0.028815	0.028815	0.028815	0	0	0	0.016465	0.017355	0.01691	0.000629325	3.72161	0	0.00388	0.00291	0.003395	0.000685894	20.2031	0	0.0623	0.05785	0.060075	0.00314663	5.23783	0
Al2	Ascariasis	III	0.0918	0.0799	0.08585	0.00841457	9.80148	0	0.01424	0.01691	0.016	0.00188798	11.7998	0	0.020915	0.022695	0.021805	0.00125865	5.7723	0	0.02619	0.02522	0.025705	0.000685894	2.66833	0	0.08633	0.09167	0.089	0.00377595	4.24264	0
Al3	Ascariasis	III	0.13345	0.1326	0.133025	0.000601041	0.451825	0	0.026555	0.025425	0.02599	0.000799031	3.07438	0	0.031595	0.024475	0.028035	0.0050346	17.9583	0	0.01584	0.01584	0.01584	0	0	0	0.01602	0.0178	0.01691	0.00125865	7.44323	0
Al4	Ascariasis	III	0.0731	0.07735	0.075225	0.0030052	3.99495	0	0.031075	0.032205	0.03164	0.000799031	2.52538	0	0.015345	0.013485	0.014	0.00131522	9.39442	0	0.00144	0.00144	0.00144	0	0	0	0.00623	0.00712	0.006675	0.000629325	9.42809	0
Al5	Ascariasis	III	0.1547	0.15895	0.156825	0.0030052	1.91628	0	0.02581	0.02581	0.026	0	0	0	0.027435	0.028365	0.0279	0.000657609	2.35702	0	0.0216	0.02448	0.02304	0.00203647	8.83883	0	0.05785	0.05785	0.05785	0	0	0
Al6	Ascariasis	III	0.121	0.129	0.12495	0.00565685	4.52729	0	0.026555	0.026555	0.026555	0	0	0	0.0152	0.01235	0.014415	0.00201525	13.9803	0	0.012	0.012	0.012	0	0	0	0.00054	0.00054	0.00054	0	0	0
Al7	Ascariasis	III	0.156	0.144	0.15015	0.00848528	5.6512	0	0.035595	0.033335	0.034465	0.00159806	4.63677	0	0.05985	0.05985	0.05985	0	0	0	0.00816	0.00624	0.0072	0.00135765	18.8562	0	0.01458	0.01566	0.01512	0.000763675	5.05076	0
Al8	Ascariasis	III	0.064	0.063	0.063525	0.000707107	1.11312	0	0.025425	0.022035	0.02373	0.00239709	10.1015	0	0.01805	0.01425	0.01615	0.00268701	16.6378	0	0.01008	0.00816	0.00912	0.00135765	14.8865	0	0.00378	0.00486	0.00432	0.000763675	17.6777	0
Al9	Ascariasis	III	0.109	0.103	0.10605	0.00424264	4.0006	0	0.022035	0.022035	0.022035	0	0	0	0.0608	0.0608	0.0608	0	0	0	0.01392	0.01392	0.0144	0	0	0	0.0081	0.00702	0.00756	0.000763675	10.1015	0
Al10	Ascariasis	III	0.108	0.109	0.108675	0.000707107	0.650662	0	0.034465	0.035595	0.03503	0.000799031	2.28099	0	0.0209	0.0209	0.0209	0	0	0	0.01104	0.01104	0.01104	0	0	0	0.0189	0.02214	0.02106	0.00229103	10.8786	0
Hw1	Hookworm infection	III	0.19805	0.2023	0.200175	0.0030052	1.50129	0	0.026555	0.026555	0.026555	0	0	0	0.028925	0.026255	0.02759	0.00188798	6.84297	0	0.10282	0.1067	0.10476	0.00274357	2.61891	1	0.05162	0.0534	0.05251	0.00125865	2.39697	0
Hw2	Hookworm infection	III	0.1513	0.15045	0.150875	0.000601041	0.39837	0	0.012995	0.011865	0.01243	0.000799031	6.42824	0	0.054735	0.057405	0.05607	0.00188798	3.36718	0	0	0	0	0	-	0	0.03916	0.03827	0.038715	0.000629325	1.62553	0
Hw3	Hookworm infection	III	0.08755	0.0918	0.089675	0.0030052	3.35122	0	0.023165	0.025425	0.024295	0.00159806	6.57774	0	0.012015	0.012015	0.012015	0	0	0	0	0	0	0	-	0	0.00534	0.00534	0.00534	0	0	0
Hw4	Hookworm infection	III	0.24055	0.2465	0.243525	0.00420729	1.72766	0	0.026555	0.027685	0.02712	0.000799031	2.94628	0	0.0836	0.09025	0.086925	0.00470226	5.40956	0	0.0696	0.07152	0.07056	0.00135765	1.9241	0	0.17711	0.18245	0.17978	0.00377595	2.10032	1
Hw5	Hookworm infection	III	0.272	0.26945	0.270725	0.00180312	0.666035	0	0.028815	0.028815	0.028815	0	0	0	0.02945	0.03135	0.0304	0.0013435	4.41942	0	0.00336	0.00432	0.00384	0.000678823	17.6777	0	0.04984	0.04984	0.04984	0	0	0
Hw6	Hookworm infection	III	0.14805	0.1386	0.143325	0.00668216	4.66224	0	0.035595	0.034465	0.03503	0.000799031	2.28099	0	0.0874	0.0874	0.0874	0	0	0	0.04656	0.04848	0.04752	0.00135765	2.857	0	0.00378	0.0027	0.00324	0.000763675	23.5702	0
Hw7	Hookworm infection	III	0.24885	0.25305	0.25095	0.00296985	1.18344	0	0.024295	0.024295	0.024295	0	0	0	0.13676	0.13156	0.13416	0.00367696	2.74072	0	0.02256	0.01968	0.02112	0.00203647	9.64237	0	0.20142	0.20574	0.20358	0.0030547	1.50049	1
Hw8	Hookworm infection	III	0.2289	0.2331	0.231	0.00296985	1.28565	0	0.020905	0.023165	0.022035	0.00159806	7.25238	0	0.085095	0.088815	0.086955	0.00263044	3.02506	0	0.08976	0.08784	0.0888	0.00135765	1.52888	0	0.00918	0.00702	0.0081	0.00152735	18.8562	0
Hw9	Hookworm infection	III	0.12705	0.13965	0.13335	0.00890955	6.68132	0	0.020905	0.018645	0.019775	0.00159806	8.08122	0	0.03484	0.04004	0.03744	0.00367696	9.82093	0	0.06576	0.08304	0.0744	0.0122188	16.4231	0	0.02322	0.0243	0.02376	0.000763675	3.21412	0
Hw10	Hookworm infection	III	0.13335	0.1365	0.134925	0.00222739	1.65083	0	0.023165	0.020905	0.022035	0.00159806	7.25238	0	0.038595	0.041385	0.03999	0.00197283	4.9333	0	0.03024	0.03024	0.03024	0	0	0	0.07614	0.0729	0.07452	0.00229103	3.07438	0
Hw11	Hookworm infection	III	0.1155	0.1155	0.1155	0	0	0	0.018645	0.017515	0.01808	0.000799031	4.41942	0	0.048825	0.053475	0.05115	0.00328805	6.42824	0	0.0304	0.0247	0.02755	0.00403051	14.6298	0	0.105395	0.105395	0.105395	0	0	0
Hw12	Hookworm infection	III	0.1155	0.1134	0.11445	0.00148492	1.29744	0	0.019775	0.018645	0.01921	0.000799031	4.15945	0	0.018135	0.017205	0.01767	0.000657609	3.72161	0	0.01425	0.01615	0.0152	0.0013435	8.83883	0	0.088275	0.086135	0.087205	0.00151321	1.73523	0
Hw13	Hookworm infection	III	0.09555	0.09765	0.0966	0.00148492	1.53719	0	0.026555	0.022035	0.024295	0.00319612	13.1555	0	0.064635	0.065565	0.0651	0.000657609	1.01015	0	0.0171	0.0171	0.0171	0	0	0	0.069015	0.070085	0.06955	0.000756604	1.08786	0
Hw14	Hookworm infection	III	0.4452	0.4536	0.4494	0.0059397	1.32169	1	0.19773	0.20358	0.200655	0.00413657	2.06154	1	0.28236	0.30316	0.293	0.0147078	5.01973	1	0.1368	0.13965	0.138225	0.00201525	1.45795	1	0.067945	0.070085	0.069015	0.00151321	2.19258	0
Hw15	Hookworm infection	III	0.1239	0.12705	0.125475	0.00222739	1.77516	0	0.041245	0.040115	0.04068	0.000799031	1.96419	0	0.059055	0.056265	0.05766	0.00197283	3.42148	0	0.019	0.0209	0.01995	0.0013435	6.73435	0	0.045475	0.044405	0.04494	0.000756604	1.68359	0
Tt1	Trichuriasis	III	0.1275	0.12835	0.127925	0.000601041	0.469838	0	0.024295	0.022035	0.023165	0.00159806	6.8986	0	0.020915	0.020915	0.020915	0	0	0	0.02716	0.03007	0.028615	0.00205768	7.19092	0	0.01513	0.01424	0.014685	0.000629325	4.2855	0
Tt2	Trichuriasis	III	0.23035	0.23205	0.2312	0.00120208	0.519931	0	0.07565	0.07565	0.076	0	0	0	0.041385	0.038715	0.04005	0.00188798	4.71405	0	0.10961	0.10185	0.10573	0.00548715	5.18977	1	0.05607	0.04984	0.052955	0.00440528	8.3189	0
Tt3	Trichuriasis	III	0.0357	0.03485	0.035275	0.000601041	1.70387	0	0.022035	0.018645	0.02034	0.00239709	11.7851	0	0.025365	0.021805	0.023585	0.0025173	10.6733	0	0	0	-0.00048	0	-	0	0.0178	0.0178	0.0178	0	0	0
Tt4	Trichuriasis	III	0.03315	0.034	0.033575	0.000601041	1.79014	0	0.023165	0.019775	0.02147	0.00239709	11.1648	0	0.029295	0.020925	0.02511	0.00591848	23.5702	0	0	0	-0.00048	0	-	0	0.00534	0.00801	0.006675	0.00188798	28.2843	0
Tt5	Trichuriasis	III	0.06375	0.06545	0.0646	0.00120208	1.86081	0	0.023165	0.020905	0.022035	0.00159806	7.25238	0	0.020925	0.018135	0.01953	0.00197283	10.1015	0	0.00144	0.0024	0.0024	0.000678823	28.2843	0	0.02136	0.02225	0.02225	0.000629325	2.82843	0
Tt6	Trichuriasis	III	0.1344	0.13125	0.132825	0.00222739	1.67693	0	0.022035	0.023165	0.0226	0.000799031	3.53553	0	0.0741	0.0855	0.0798	0.00806102	10.1015	0	0.0264	0.0264	0.0264	0	0	0	0.03294	0.0351	0.03402	0.00152735	4.48957	0
Tt7	Trichuriasis	III	0.13335	0.1302	0.131775	0.00222739	1.6903	0	0.042375	0.041245	0.04181	0.000799031	1.9111	0	0.01995	0.02945	0.0247	0.00671751	27.1964	0	0.00624	0.00528	0.00576	0.000678823	11.7851	0	0.13986	0.13554	0.1377	0.0030547	2.21837	0
Tt8	Trichuriasis	III	0.09135	0.0861	0.088725	0.00371231	4.18406	0	0.025425	0.022035	0.02373	0.00239709	10.1015	0	0.0361	0.0437	0.0399	0.00537401	13.4687	0	0.01235	0.01045	0.0114	0.0013435	11.7851	0	0.020865	0.019795	0.02033	0.000756604	3.72161	0
Tt9	Trichuriasis	III	0.16905	0.1743	0.171675	0.00371231	2.16241	0	0.015255	0.017515	0.016385	0.00159806	9.7532	0	0.045105	0.051615	0.04836	0.00460327	9.51875	0	0.03705	0.038	0.037525	0.000671751	1.79014	0	0.006955	0.004815	0.005885	0.00151321	25.713	0
Tt10	Trichuriasis	III	0.06825	0.06825	0.06825	0	0	0	0.026555	0.027685	0.02712	0.000799031	2.94628	0	0.016275	0.022785	0.01953	0.00460327	23.5702	0	0.0133	0.0152	0.01425	0.0013435	9.42809	0	0.043335	0.040125	0.04173	0.00226981	5.43928	0
Tt11	Trichuriasis	III	0.2037	0.2058	0.20475	0.00148492	0.725238	0	0.048025	0.045765	0.046895	0.00159806	3.40774	0	0.126945	0.133455	0.1302	0.00460327	3.53553	0	0.2071	0.2185	0.2128	0.00806102	3.78807	1	0.066875	0.070085	0.06848	0.00226981	3.31456	0
Tt12	Trichuriasis	III	0.242025	0.267225	0.254625	0.0178191	6.99817	0	0.05963	0.0623	0.061	0.00188798	3.09504	0	0.325	0.32084	0.32292	0.00294156	0.910927	1	0.08075	0.076	0.078375	0.00335876	4.2855	0	0.161035	0.166385	0.16371	0.00378302	2.31081	1
Tt13	Trichuriasis	III	0.187425	0.185325	0.186375	0.00148492	0.79674	0	0.029945	0.029945	0.029945	0	0	0	0.169725	0.167865	0.168795	0.00131522	0.779181	0	0.07125	0.06935	0.0703	0.0013435	1.9111	0	0.116095	0.110745	0.11342	0.00378302	3.33541	0
Tt14	Trichuriasis	III	0.109725	0.109725	0.109725	0	0	0	0.012995	0.015255	0.014125	0.00159806	11.3137	0	0.044175	0.045105	0.04464	0.000657609	1.47314	0	0.03325	0.0342	0.033725	0.000671751	1.99185	0	0.002675	0.003745	0.00321	0.000756604	23.5702	0
Tt15	Trichuriasis	III	0.10582	0.10868	0.10725	0.00202233	1.88562	0	0.028905	0.033825	0.031365	0.00347897	11.0919	0	0.04708	0.04815	0.047615	0.000756604	1.589	0	0.02828	0.02525	0.026765	0.00214253	8.00498	0	0.03468	0.03468	0.03468	0	0	0
Cp1	Capillariasis	III	0.1343	0.1428	0.13855	0.00601041	4.33808	0	0.025425	0.022035	0.02373	0.00239709	10.1015	0	0.062745	0.062745	0.062745	0	0	0	0.04171	0.04074	0.041225	0.000685894	1.66378	0	0.00322	0.00322	0.00322	0	0	0
Cp2	Capillariasis	III	0.23545	0.23375	0.235025	0.00120208	0.51147	0	0.000565	0.000565	0.00113	0	0	0	0.017355	0.023585	0.02047	0.00440528	21.5206	0	0.00582	0.00582	0.00582	0	0	0	0.37766	0.39698	0.38732	0.0136613	3.52714	1
Cp3	Capillariasis	III	0.24055	0.2482	0.244375	0.00540937	2.21355	0	0.014125	0.011865	0.012995	0.00159806	12.2975	0	0.040495	0.042275	0.041385	0.00125865	3.04132	0	0.0792	0.08112	0.08016	0.00135765	1.69367	0	0.12282	0.12006	0.12144	0.00195161	1.60706	0
Cp4	Capillariasis	III	0.16405	0.1479	0.155975	0.0114198	7.32154	0	0.01581	0.01674	0.016275	0.000657609	4.04061	0	0.056265	0.061845	0.059055	0.00394566	6.68132	0	0.03696	0.03888	0.03792	0.00135765	3.58029	0	0.27738	0.29578	0.28658	0.0130108	4.54001	1
Cp5	Capillariasis	III	0.05185	0.05355	0.0527	0.00120208	2.28099	0	0.0093	0.0093	0.0093	0	0	0	0.020925	0.023715	0.02232	0.00197283	8.83883	0	0.01872	0.01968	0.0192	0.000678823	3.53553	0	0.19734	0.20194	0.19964	0.00325269	1.62928	1
Cp6	Capillariasis	III	0.529725	0.518175	0.52395	0.00816708	1.55875	1	0.06141	0.05963	0.061	0.00125865	2.06336	0	0.2128	0.2033	0.20805	0.00671751	3.2288	1	0.39024	0.39024	0.39024	0	0	1	0.499225	0.487825	0.493525	0.00806102	1.63336	1
Cp7	Capillariasis	III	0.158025	0.158025	0.158025	0	0	0	0.01023	0.00837	0.0093	0.00131522	14.1421	0	0.0969	0.1102	0.10355	0.00940452	9.08211	0	0.01488	0.01584	0.01536	0.000678823	4.41942	0	0.200925	0.206625	0.203775	0.00403051	1.97792	1
Cp8	Capillariasis	III	0.107625	0.106575	0.1071	0.000742462	0.693242	0	0.01581	0.01488	0.015345	0.000657609	4.2855	0	0.0171	0.01995	0.018525	0.00201525	10.8786	0	0.05088	0.053	0.05194	0.00149907	2.88615	0	0.123975	0.128725	0.12635	0.00335876	2.6583	0
Cp9	Capillariasis	III	0.151725	0.148575	0.15015	0.00222739	1.48344	0	0.01953	0.02046	0.019995	0.000657609	3.28887	0	0.156705	0.158565	0.157635	0.00131522	0.834344	0	0.02756	0.0318	0.02968	0.00299813	10.1015	0	0.244625	0.242725	0.243675	0.0013435	0.55135	1
Cp10	Capillariasis	III	0.207375	0.205275	0.206325	0.00148492	0.719702	0	0.02046	0.01953	0.019995	0.000657609	3.28887	0	0.084165	0.083235	0.0837	0.000657609	0.785674	0	0.01696	0.01802	0.01749	0.000749533	4.2855	0	0.191425	0.188575	0.19	0.00201525	1.06066	1
Ss1	Strongyloidiasis	III	0.119	0.1207	0.11985	0.00120208	1.00299	0	0.02325	0.02511	0.02418	0.00131522	5.43928	0	0.016465	0.020025	0.018245	0.0025173	13.7972	0	0.01261	0.01358	0.013095	0.000685894	5.23783	0	0.02047	0.02136	0.020915	0.000629325	3.00897	0
Ss2	Strongyloidiasis	III	0.0884	0.0884	0.0884	0	0	0	0.02883	0.02883	0.02883	0	0	0	0.016465	0.017355	0.01691	0.000629325	3.72161	0	0.02522	0.02425	0.024735	0.000685894	2.77297	0	0.04272	0.04005	0.041385	0.00188798	4.56198	0
Ss3	Strongyloidiasis	III	0.10115	0.10285	0.102	0.00120208	1.17851	0	0.03162	0.03162	0.03162	0	0	0	0.031595	0.036045	0.03382	0.00314663	9.30404	0	0.01272	0.01166	0.01219	0.000749533	6.14875	0	0.01513	0.01602	0.015575	0.000629325	4.04061	0
Ss4	Strongyloidiasis	III	0.1326	0.1377	0.13515	0.00360624	2.66833	0	0.04464	0.04557	0.045105	0.000657609	1.45795	0	0.021855	0.028365	0.02511	0.00460327	18.3324	0	0.00848	0.00742	0.00848	0.000749533	8.83883	0	0.02136	0.02136	0.020915	0	0	0
Ss5	Strongyloidiasis	III	0.0986	0.10115	0.099875	0.00180312	1.80538	0	0.02511	0.02418	0.024645	0.000657609	2.66833	0	0.051615	0.047895	0.049755	0.00263044	5.28678	0	0.02438	0.02438	0.02438	0	0	0	0.0089	0.0089	0.0089	0	0	0
Ss6	Strongyloidiasis	III	0.229425	0.219975	0.2247	0.00668216	2.97381	0	0.03627	0.0372	0.036735	0.000657609	1.79014	0	0.26885	0.2394	0.254125	0.0208243	8.19451	1	0.1166	0.11766	0.11713	0.000749533	0.639916	1	2.11992	2.13227	2.1261	0.00873277	0.410741	1
Ss7	Strongyloidiasis	III	0.147525	0.152775	0.15015	0.00371231	2.4724	0	0.05394	0.05673	0.055335	0.00197283	3.56524	0	0.0646	0.05985	0.062225	0.00335876	5.39776	0	0.01696	0.01378	0.01537	0.0022486	14.6298	0	0.024225	0.025175	0.0247	0.000671751	2.71964	0
Ss8	Strongyloidiasis	III	0.270375	0.269325	0.26985	0.000742462	0.275139	0	0.07347	0.07533	0.0744	0.00131522	1.76777	0	0.074865	0.073005	0.073935	0.00131522	1.77888	0	0.01484	0.01696	0.0159	0.00149907	9.42809	0	0.053675	0.062225	0.05795	0.00604576	10.4327	0
Ss9	Strongyloidiasis	III	0.036225	0.040425	0.038325	0.00296985	7.74912	0	0.01953	0.01581	0.01767	0.00263044	14.8865	0	0.026505	0.031155	0.02883	0.00328805	11.4049	0	0.00848	0.00954	0.00901	0.000749533	8.3189	0	0.007125	0.006175	0.00665	0.000671751	10.1015	0
Ss10	Strongyloidiasis	III	0.249375	0.245175	0.247275	0.00296985	1.20103	0	0.04836	0.0465	0.04743	0.00131522	2.77297	0	0.123225	0.112995	0.11811	0.0072337	6.12455	0	0.0171	0.019	0.01805	0.0013435	7.44323	0	0.074365	0.074365	0.074365	0	0	0
Ss11	Strongyloidiasis	III	0.072975	0.070875	0.071925	0.00148492	2.06455	0	0.03999	0.03999	0.039525	0	0	0	0.022785	0.022785	0.022785	0	0	0	0.01805	0.0171	0.017575	0.000671751	3.8222	0	0.003745	0.003745	0.003745	0	0	0
Ss12	Strongyloidiasis	III	0.160125	0.164325	0.162225	0.00296985	1.8307	0	0.0372	0.04278	0.03999	0.00394566	9.86661	0	0.032085	0.032085	0.032085	0	0	0	0.0456	0.04465	0.045125	0.000671751	1.48865	0	0.026215	0.026215	0.026215	0	0	0
Ss13	Strongyloidiasis	III	0.071925	0.071925	0.071925	0	0	0	0.01581	0.01767	0.01674	0.00131522	7.85674	0	0.010695	0.008835	0.009765	0.00131522	13.4687	0	0.00665	0.00665	0.00665	0	0	0	0.018725	0.015515	0.01712	0.00226981	13.2583	0
Ss14	Strongyloidiasis	III	0.175875	0.173775	0.174825	0.00148492	0.849378	0	0.01953	0.0186	0.019065	0.000657609	3.4493	0	0.04386	0.04794	0.0459	0.002885	6.28539	0	0.04275	0.04655	0.04465	0.00268701	6.01793	0	0.033705	0.036915	0.03531	0.00226981	6.42824	0
Ss15	Strongyloidiasis	III	0.149625	0.148575	0.1491	0.000742462	0.497963	0	0.03162	0.03441	0.033015	0.00197283	5.97555	0	0.02754	0.02754	0.02754	0	0	0	0.04085	0.04275	0.0418	0.0013435	3.21412	0	0.004815	0.003745	0.00428	0.000756604	17.6777	0
Ov1	Opisthorchiasis	III	0.20825	0.21165	0.20995	0.00240416	1.14511	0	0.02759	0.02937	0.028	0.00125865	4.49518	0	0.056515	0.053845	0.05518	0.00188798	3.42148	0	0.05432	0.05626	0.05529	0.00137179	2.48108	0	0.06762	0.06854	0.06808	0.000650538	0.95555	0
Ov2	Opisthorchiasis	III	0.03995	0.03655	0.03825	0.00240416	6.28539	0	0.01581	0.01581	0.01581	0	0	0	0.026255	0.027145	0.0267	0.000629325	2.35702	0	0.00776	0.00873	0.008245	0.000685894	8.3189	0	0.0023	0.0023	0.0023	0	0	0
Ov3	Opisthorchiasis	III	0.1037	0.1071	0.1054	0.00240416	2.28099	0	0.0093	0.00744	0.00837	0.00131522	15.7135	0	0.023585	0.025365	0.024475	0.00125865	5.14259	0	0.0636	0.06148	0.06254	0.00149907	2.39697	0	0.03082	0.03266	0.03174	0.00130108	4.09917	0
Ov4	Opisthorchiasis	III	0.1292	0.13005	0.129625	0.000601041	0.463677	0	0.02697	0.0279	0.02697	0.000657609	2.4383	0	0.08466	0.0867	0.08568	0.0014425	1.68359	0	0.00848	0.00954	0.00901	0.000749533	8.3189	0	0	0	0	0	-	0
Ov5	Opisthorchiasis	III	0.1326	0.1292	0.1309	0.00240416	1.83664	0	0.02139	0.02046	0.02139	0.000657609	3.07438	0	0.0663	0.06732	0.06681	0.000721249	1.07955	0	0.02756	0.02862	0.02809	0.000749533	2.66833	0	0.07866	0.0805	0.07958	0.00130108	1.63493	0
Ov6	Opisthorchiasis	III	0.148575	0.145425	0.147	0.00222739	1.51523	0	0.03534	0.03162	0.03348	0.00263044	7.85674	0	0.0646	0.06745	0.066025	0.00201525	3.05226	0	0.05194	0.04558	0.04876	0.0044972	9.22313	0	0	0	-0.000475	0	-	0
Ov7	Opisthorchiasis	III	0.102375	0.098175	0.100275	0.00296985	2.9617	0	0.01302	0.01023	0.011625	0.00197283	16.9706	0	0.02185	0.02945	0.02565	0.00537401	20.9513	0	0.02544	0.02544	0.02544	0	0	0	0.015675	0.021375	0.018525	0.00403051	21.7571	0
Ov8	Opisthorchiasis	III	0.065625	0.066675	0.06615	0.000742462	1.12239	0	0.00744	0.00651	0.006975	0.000657609	9.42809	0	0.02375	0.0266	0.025175	0.00201525	8.00498	0	0.00954	0.00954	0.00954	0	0	0	0	0	0	0	-	0
Ov9	Opisthorchiasis	III	0.172725	0.169575	0.17115	0.00222739	1.30142	0	0.05022	0.04371	0.046965	0.00460327	9.80148	0	0.05508	0.05508	0.05508	0	0	0	0.02226	0.02332	0.02279	0.000749533	3.28887	0	0.003325	0.002375	0.00285	0.000671751	23.5702	0
Ov10	Opisthorchiasis	III	0.256725	0.252525	0.254625	0.00296985	1.16636	0	0.02046	0.02139	0.020925	0.000657609	3.1427	0	0.29682	0.31722	0.30702	0.014425	4.69838	1	0.09858	0.10706	0.10282	0.00599627	5.83181	1	0.200925	0.211375	0.20615	0.00738927	3.58441	1
Ov11	Opisthorchiasis	III	0.123375	0.121275	0.122325	0.00148492	1.21392	0	0.02232	0.02697	0.024645	0.00328805	13.3416	0	0.04386	0.04386	0.04386	0	0	0	0.0741	0.0741	0.0741	0	0	0	0.00432	0.00432	0.00432	0	0	0
Ov12	Opisthorchiasis	III	0.215775	0.205275	0.210525	0.00742462	3.52672	0	0.03534	0.03255	0.03441	0.00197283	5.7333	0	0.07344	0.07548	0.07446	0.0014425	1.93728	0	0.0665	0.0665	0.0665	0	0	0	0.21072	0.20592	0.20784	0.00339411	1.63304	1
Ov13	Opisthorchiasis	III	0.128625	0.126525	0.127575	0.00148492	1.16396	0	0.02697	0.02511	0.025575	0.00131522	5.14259	0	0.0561	0.05916	0.05763	0.00216375	3.75455	0	0.03705	0.03895	0.038	0.0013435	3.53553	0	0.24528	0.25008	0.24768	0.00339411	1.37036	1
Ov14	Opisthorchiasis	III	0.180075	0.161175	0.170625	0.0133643	7.83257	0	0.01246	0.01157	0.012	0.000629325	5.24438	0	0.10098	0.10302	0.102	0.0014425	1.41421	0	0.361	0.35815	0.359575	0.00201525	0.560455	1	0.03408	0.03408	0.03408	0	0	0
Ov15	Opisthorchiasis	III	0.213675	0.215775	0.214725	0.00148492	0.691547	0	0.02139	0.02232	0.02232	0.000657609	2.94628	0	0.14484	0.153	0.14892	0.00576999	3.87456	0	0.15865	0.20045	0.17955	0.0295571	16.4617	1	0.13584	0.13968	0.13776	0.00271529	1.97103	0
Ov16	Opisthorchiasis	III	0.095025	0.089775	0.0924	0.00371231	4.01765	0	0.01302	0.01023	0.011625	0.00197283	16.9706	0	0.03468	0.03264	0.03366	0.0014425	4.2855	0	0.019	0.02565	0.022325	0.00470226	21.0628	0	0.00528	0.00432	0.0048	0.000678823	14.1421	0
Ov17	Opisthorchiasis	III	0.172725	0.169575	0.17115	0.00222739	1.30142	0	0.03069	0.03069	0.03069	0	0	0	0.05406	0.06324	0.05865	0.00649124	11.0678	0	0.06365	0.0627	0.063175	0.000671751	1.06332	0	0.05232	0.05232	0.05232	0	0	0
Ov18	Opisthorchiasis	III	0.244125	0.240975	0.24255	0.00222739	0.91832	0	0.06231	0.06324	0.06324	0.000657609	1.03986	0	0.05712	0.05712	0.05712	0	0	0	0.02375	0.02375	0.02375	0	0	0	0.00528	0.00432	0.0048	0.000678823	14.1421	0
Ov19	Opisthorchiasis	III	0.266175	0.270375	0.268275	0.00296985	1.10702	0	0.02697	0.02418	0.025575	0.00197283	7.71389	0	0.11118	0.10506	0.10812	0.00432749	4.00249	0	0.1349	0.1463	0.1406	0.00806102	5.7333	1	0.037985	0.037985	0.037985	0	0	0
Ov20	Opisthorchiasis	III	0.164325	0.162225	0.163275	0.00148492	0.909462	0	0.02697	0.02976	0.028365	0.00197283	6.95515	0	0.0561	0.05406	0.05508	0.0014425	2.61891	0	0.03135	0.0285	0.029925	0.00201525	6.73435	0	0.086135	0.087205	0.08667	0.000756604	0.872971	0
Fg1	Fascioliasis	III	0.19669	0.20737	0.20203	0.0075519	3.73801	0	0.01767	0.0186	0.01767	0.000657609	3.72161	0	0.074315	0.075205	0.07476	0.000629325	0.841794	0	0.26481	0.26384	0.264325	0.000685894	0.259489	1	0.18538	0.18078	0.18262	0.00325269	1.78113	1
Fg2	Fascioliasis	III	0.60075	0.60164	0.601195	0.000629325	0.104679	1	0.05518	0.05874	0.057	0.0025173	4.41632	0	0.062745	0.060965	0.061855	0.00125865	2.03484	0	0.16684	0.16296	0.1649	0.00274357	1.66378	1	1.10538	1.05938	1.08238	0.0325269	3.00513	1
Fg3	Fascioliasis	III	0.23229	0.23496	0.233625	0.00188798	0.808122	0	0.02232	0.02604	0.02418	0.00263044	10.8786	0	0.078765	0.077875	0.07832	0.000629325	0.80353	0	0.18338	0.17702	0.1802	0.0044972	2.49567	1	0.22034	0.22678	0.22356	0.00455377	2.03693	1
Fg4	Fascioliasis	III	0.09879	0.10057	0.09968	0.00125865	1.26269	0	0.02046	0.0186	0.01953	0.00131522	6.73435	0	0.05035	0.04465	0.0475	0.00403051	8.48528	0	0.00318	0.00318	0.00318	0	0	0	0.58558	0.59018	0.58788	0.00325269	0.553292	1
Fg5	Fascioliasis	III	0.12282	0.12994	0.12638	0.0050346	3.9837	0	0.01488	0.01581	0.015345	0.000657609	4.2855	0	0.0779	0.07505	0.076475	0.00201525	2.63518	0	0.04982	0.05724	0.05353	0.00524673	9.80148	0	0.04646	0.04554	0.046	0.000650538	1.41421	0
Fg6	Fascioliasis	III	0.250425	0.258825	0.254625	0.0059397	2.33272	0	0.02784	0.0288	0.02784	0.000678823	2.4383	0	0.09025	0.0893	0.089775	0.000671751	0.748261	0	0.07738	0.0795	0.07844	0.00149907	1.9111	0	0.674025	0.677825	0.675925	0.00268701	0.39753	1
Fg7	Fascioliasis	III	0.165375	0.158025	0.1617	0.00519723	3.21412	0	0.0192	0.01824	0.01872	0.000678823	3.62619	0	0.05814	0.05916	0.05865	0.000721249	1.22975	0	0.01378	0.01484	0.01431	0.000749533	5.23783	0	0.533425	0.530575	0.532	0.00201525	0.378807	1
Fg8	Fascioliasis	III	0.207375	0.211575	0.209475	0.00296985	1.41776	0	0.01536	0.0144	0.01488	0.000678823	4.56198	0	0.1938	0.19788	0.19584	0.002885	1.47314	0	0.03604	0.03922	0.03763	0.0022486	5.97555	0	0.232275	0.235125	0.2337	0.00201525	0.862325	1
Fg9	Fascioliasis	III	0.524475	0.506625	0.51555	0.0126219	2.44823	1	0.04005	0.04272	0.041	0.00188798	4.60482	0	0.16728	0.17238	0.16983	0.00360624	2.12344	0	0.05512	0.05724	0.05618	0.00149907	2.66833	0	1.67342	1.72283	1.69813	0.0349311	2.05704	1
Fg10	Fascioliasis	III	0.225225	0.216825	0.221025	0.0059397	2.68734	0	0.04224	0.03936	0.0408	0.00203647	4.99134	0	0.08364	0.08262	0.08313	0.000721249	0.867616	0	0.04982	0.05088	0.05035	0.000749533	1.48865	0	0.202825	0.212325	0.207575	0.00671751	3.23619	1
Ac1	Angiostrongyliasis	III	0.17444	0.17444	0.17444	0	0	0	0.02688	0.02976	0.02832	0.00203647	7.19092	0	0.055625	0.054735	0.05518	0.000629325	1.14049	0	0.00388	0.00291	0.003395	0.000685894	20.2031	0	0.04806	0.04361	0.045835	0.00314663	6.86511	0
Ac2	Angiostrongyliasis	III	0.0979	0.0979	0.0979	0	0	0	0.02304	0.02208	0.02256	0.000678823	3.00897	0	0.017355	0.019135	0.018245	0.00125865	6.8986	0	0.00873	0.01067	0.010185	0.00137179	13.4687	0	0.01246	0.00979	0.011125	0.00188798	16.9706	0
Ac3	Angiostrongyliasis	III	0.17889	0.17266	0.175775	0.00440528	2.5062	0	0.024	0.024	0.024	0	0	0	0.050285	0.051175	0.05073	0.000629325	1.24054	0	0.1325	0.1325	0.1325	0	0	1	0.01602	0.0178	0.017355	0.00125865	7.25238	0
Ac4	Angiostrongyliasis	III	0.1335	0.13172	0.13261	0.00125865	0.949137	0	0.02688	0.02208	0.02448	0.00339411	13.8648	0	0.036	0.037	0.0365	0.000707107	1.93728	0	0.00106	0.00106	0.00053	0	0	0	0.04094	0.03649	0.038715	0.00314663	8.12766	0
Ac5	Angiostrongyliasis	III	0.20559	0.20915	0.20737	0.0025173	1.21392	0	0.02112	0.02208	0.0216	0.000678823	3.1427	0	0.054	0.055	0.0545	0.000707107	1.29744	0	0.01484	0.01696	0.0159	0.00149907	9.42809	0	0	0	0	0	-	0
Ac6	Angiostrongyliasis	III	0.160125	0.167475	0.1638	0.00519723	3.17292	0	0.02688	0.024	0.02544	0.00203647	8.00498	0	0.09975	0.095	0.097375	0.00335876	3.4493	0	0.44414	0.44732	0.44573	0.0022486	0.504476	1	0.050825	0.041325	0.046075	0.00671751	14.5795	0
Ac7	Angiostrongyliasis	III	0.128625	0.129675	0.12915	0.000742462	0.574884	0	0.02304	0.02304	0.02304	0	0	0	0.0247	0.0171	0.0209	0.00537401	25.713	0	0.01802	0.01696	0.01749	0.000749533	4.2855	0	0.015675	0.013775	0.014725	0.0013435	9.12396	0
Ac8	Angiostrongyliasis	III	0.160125	0.151725	0.155925	0.0059397	3.80933	0	0.0144	0.01344	0.01392	0.000678823	4.8766	0	0.0589	0.0608	0.05985	0.0013435	2.24478	0	0.02226	0.02226	0.02226	0	0	0	0.065075	0.063175	0.064125	0.0013435	2.09513	0
Ac9	Angiostrongyliasis	III	0.164325	0.161175	0.16275	0.00222739	1.36859	0	0.04032	0.04512	0.04272	0.00339411	7.94502	0	0.08645	0.08645	0.08645	0	0	0	0.14915	0.15105	0.1501	0.0013435	0.895072	1	0.079325	0.077425	0.078375	0.0013435	1.7142	0
Ac10	Angiostrongyliasis	III	0.187425	0.188475	0.18795	0.000742462	0.395032	0	0.04224	0.04224	0.04224	0	0	0	0.0532	0.0551	0.05415	0.0013435	2.48108	0	0.0076	0.0152	0.0114	0.00537401	47.1405	0	0.009975	0.008075	0.009025	0.0013435	14.8865	0
Gs1	Gnathostomiasis	III	0.29815	0.29014	0.294145	0.00566393	1.92556	0	0.04032	0.03936	0.04032	0.000678823	1.68359	0	0.094785	0.092115	0.09345	0.00188798	2.02031	0	0.13871	0.14259	0.14065	0.00274357	1.95064	1	0.26433	0.25098	0.257655	0.00943988	3.66377	1
Gs2	Gnathostomiasis	III	0.07387	0.0712	0.072535	0.00188798	2.60285	0	0.00768	0.00864	0.00816	0.000678823	8.3189	0	0.029815	0.026255	0.028035	0.0025173	8.97913	0	0.02037	0.01843	0.0194	0.00137179	7.07107	0	0.00979	0.00979	0.00979	0	0	0
Gs3	Gnathostomiasis	III	0.16732	0.1691	0.16821	0.00125865	0.748261	0	0.02112	0.02112	0.02112	0	0	0	0.067195	0.064525	0.06586	0.00188798	2.86665	0	0.2491	0.24804	0.24857	0.000749533	0.301538	1	0.04539	0.03916	0.042275	0.00440528	10.4205	0
Gs4	Gnathostomiasis	III	0.07298	0.07209	0.072535	0.000629325	0.867616	0	0.0096	0.00864	0.00912	0.000678823	7.44323	0	0.04896	0.051	0.04998	0.0014425	2.88615	0	0.04558	0.05194	0.04876	0.0044972	9.22313	0	0.00267	0.00356	0.003115	0.000629325	20.2031	0
Gs5	Gnathostomiasis	III	0.13083	0.12816	0.129495	0.00188798	1.45795	0	0.01536	0.01632	0.01584	0.000678823	4.2855	0	0.05508	0.05202	0.05355	0.00216375	4.04061	0	0.00318	0.00424	0.00371	0.000749533	20.2031	0	0.02403	0.0267	0.025365	0.00188798	7.44323	0
Gs6	Gnathostomiasis	III	0.126985	0.126985	0.126985	0	0	0	0.0096	0.00864	0.00864	0.000678823	7.85674	0	0.01995	0.01995	0.01995	0	0	0	0.11236	0.106	0.10918	0.0044972	4.11907	1	0.01782	0.0189	0.01836	0.000763675	4.15945	0
Gs7	Gnathostomiasis	III	0.237075	0.231625	0.23435	0.00385373	1.64443	0	0.01824	0.02016	0.0192	0.00135765	7.07107	0	0.07885	0.08265	0.08075	0.00268701	3.32756	0	0.09116	0.0901	0.09063	0.000749533	0.827025	0	0.01134	0.01242	0.01188	0.000763675	6.42824	0
Gs8	Gnathostomiasis	III	0.073575	0.076845	0.07521	0.00231224	3.07438	0	0.00864	0.01248	0.01056	0.00271529	25.713	0	0.038	0.04465	0.041325	0.00470226	11.3787	0	0.02438	0.02756	0.02597	0.0022486	8.65845	0	0.0675	0.06642	0.06696	0.000763675	1.14049	0
Gs9	Gnathostomiasis	III	0.108455	0.106275	0.107365	0.00154149	1.43575	0	0.01056	0.0096	0.01008	0.000678823	6.73435	0	0.049	0.048	0.0485	0.000707107	1.45795	0	0.03498	0.03498	0.03498	0	0	0	0.04806	0.04374	0.0459	0.0030547	6.65512	0
Gs10	Gnathostomiasis	III	0.177125	0.180395	0.17876	0.00231224	1.29349	0	0.02592	0.02496	0.02544	0.000678823	2.66833	0	0.049	0.044	0.0465	0.00353553	7.6033	0	0.23956	0.24274	0.24115	0.0022486	0.932449	1	0.06102	0.0675	0.06426	0.00458205	7.13049	0
Gs11	Gnathostomiasis	III	0.140065	0.137885	0.138975	0.00154149	1.10919	0	0.01824	0.02112	0.01968	0.00203647	10.3479	0	0.05712	0.05712	0.05712	0	0	0	0.0152	0.01615	0.015675	0.000671751	4.2855	0	0.01104	0.01104	0.01104	0	0	0
Gs12	Gnathostomiasis	III	0.117175	0.119355	0.118265	0.00154149	1.30342	0	0.02688	0.02688	0.02688	0	0	0	0.04692	0.04896	0.04794	0.0014425	3.00897	0	0.0304	0.03895	0.034675	0.00604576	17.4355	0	0.01104	0.012	0.01152	0.000678823	5.89256	0
Gs13	Gnathostomiasis	III	0.142245	0.131345	0.136795	0.00770746	5.63432	0	0.01344	0.01248	0.01296	0.000678823	5.23783	0	0.07548	0.07242	0.07395	0.00216375	2.92596	0	0.0304	0.03135	0.030875	0.000671751	2.17571	0	0.51024	0.51696	0.5136	0.00475176	0.925186	1
Gs14	Gnathostomiasis	III	0.109545	0.110635	0.11009	0.000770746	0.700106	0	0.01152	0.0096	0.01056	0.00135765	12.8565	0	0.07242	0.07038	0.0714	0.0014425	2.02031	0	0.0228	0.02375	0.023275	0.000671751	2.88615	0	0.01584	0.01392	0.01488	0.00135765	9.12396	0
Gs15	Gnathostomiasis	III	0.242525	0.223995	0.23326	0.0131027	5.6172	0	0.02016	0.0192	0.01968	0.000678823	3.4493	0	0.08976	0.09486	0.09231	0.00360624	3.90667	0	0.28028	0.27716	0.27872	0.00220617	0.791537	1	0.09456	0.09648	0.09552	0.00135765	1.42132	0
Ts1	Trichinellosis	III	0.09345	0.09167	0.09256	0.00125865	1.35982	0	0.00768	0.00576	0.00672	0.00135765	20.2031	0	0.13676	0.13572	0.13624	0.000735391	0.539776	0	0.01455	0.01455	0.01455	0	0	0	0.03471	0.04005	0.03738	0.00377595	10.1015	0
Ts2	Trichinellosis	III	0.11303	0.11748	0.115255	0.00314663	2.73014	0	0.00672	0.00768	0.0072	0.000678823	9.42809	0	0.10868	0.11076	0.10972	0.00147078	1.34049	0	0.07469	0.08051	0.0776	0.00411536	5.3033	0	0.09167	0.08989	0.09078	0.00125865	1.38648	0
Ts3	Trichinellosis	III	0.17622	0.16821	0.172215	0.00566393	3.28887	0	0.0096	0.00768	0.00864	0.00135765	15.7135	0	0.028925	0.028925	0.028925	0	0	0	0.0689	0.06996	0.06943	0.000749533	1.07955	0	0.03827	0.03827	0.03827	0	0	0
Ts4	Trichinellosis	III	0.19046	0.18156	0.18601	0.00629325	3.38329	0	0.02304	0.02592	0.02448	0.00203647	8.3189	0	0.035155	0.036045	0.0356	0.000629325	1.76777	0	0.2173	0.21518	0.21624	0.00149907	0.693242	1	0.04628	0.04806	0.04717	0.00125865	2.66833	0
Ts5	Trichinellosis	III	0.17711	0.17711	0.17711	0	0	0	0.02496	0.024	0.02448	0.000678823	2.77297	0	0.056515	0.054735	0.055625	0.00125865	2.26274	0	0.01908	0.01166	0.01537	0.00524673	34.1362	0	0.13706	0.13884	0.13795	0.00125865	0.912396	0
Ts6	Trichinellosis	III	0.227325	0.204225	0.215775	0.0163342	7.57	0	0.03264	0.0336	0.03312	0.000678823	2.04958	0	0.069	0.073	0.071	0.00282843	3.9837	0	0.1007	0.10918	0.10494	0.00599627	5.71399	1	0.040375	0.038475	0.039425	0.0013435	3.40774	0
Ts7	Trichinellosis	III	0.220725	0.221815	0.22127	0.000770746	0.348328	0	0.0192	0.01728	0.01824	0.00135765	7.44323	0	0.17238	0.16932	0.17085	0.00216375	1.26646	0	0.0234	0.02132	0.02236	0.00147078	6.57774	0	0.040375	0.038475	0.01235	0.0013435	10.8786	0
Ts8	Trichinellosis	III	0.092105	0.089925	0.091015	0.00154149	1.69367	0	0.0192	0.02016	0.01968	0.000678823	3.4493	0	0.03672	0.03672	0.03672	0	0	0	0.02132	0.0234	0.02236	0.00147078	6.57774	0	0.056525	0.058425	0.057475	0.0013435	2.33754	0
Ts9	Trichinellosis	III	0.129165	0.120445	0.124805	0.00616597	4.94048	0	0.02304	0.02304	0.02304	0	0	0	0.08874	0.08364	0.08619	0.00360624	4.18406	0	0.04316	0.04316	0.04316	0	0	0	0.023275	0.021375	0.022325	0.0013435	6.01793	0
Ts10	Trichinellosis	III	0.098645	0.101915	0.099735	0.00231224	2.31838	0	0.01056	0.00864	0.0096	0.00135765	14.1421	0	0.04998	0.04794	0.04896	0.0014425	2.94628	0	0.02028	0.0234	0.02184	0.00220617	10.1015	0	0.127775	0.130625	0.1292	0.00201525	1.55979	0
Ts11	Trichinellosis	III	0.206555	0.209825	0.20819	0.00231224	1.11064	0	0.03456	0.0384	0.03648	0.00271529	7.44323	0	0.152	0.147	0.1495	0.00353553	2.36491	0	0.08372	0.08372	0.08372	0	0	0	0.172805	0.168525	0.170665	0.00302642	1.77331	1
Ts12	Trichinellosis	III	0.150965	0.144425	0.147695	0.00462448	3.1311	0	0.02304	0.02208	0.02256	0.000678823	3.00897	0	0.07	0.066	0.068	0.00282843	4.15945	0	0.0598	0.06188	0.06084	0.00147078	2.41746	0	0.061525	0.061525	0.061525	0	0	0
Ts13	Trichinellosis	III	0.135705	0.134615	0.13516	0.000770746	0.570247	0	0.02112	0.02208	0.0216	0.000678823	3.1427	0	0.069	0.07	0.0695	0.000707107	1.01742	0	0.01092	0.00988	0.0104	0.000735391	7.07107	0	0.027285	0.027285	0.027285	0	0	0
Ts14	Trichinellosis	III	0.182575	0.181485	0.18203	0.000770746	0.423417	0	0.024	0.02688	0.02544	0.00203647	8.00498	0	0.066	0.066	0.066	0	0	0	0.02652	0.02756	0.02704	0.000735391	2.71964	0	0.136425	0.139635	0.13803	0.00226981	1.64443	0
Ts15	Trichinellosis	III	0.062675	0.068125	0.0654	0.00385373	5.89256	0	0.01344	0.01056	0.012	0.00203647	16.9706	0	0.06528	0.06732	0.066	0.0014425	2.1856	0	0.03276	0.0338	0.03328	0.000735391	2.20971	0	0.026215	0.027285	0.02675	0.000756604	2.82843	0
Cc1	Cysticercosis	III	0.13528	0.13617	0.135725	0.000629325	0.463677	0	0.00864	0.00768	0.00816	0.000678823	8.3189	0	0.06	0.055	0.0575	0.00353553	6.14875	0	0.07857	0.09021	0.08439	0.00823072	9.7532	0	0.10324	0.1068	0.10502	0.0025173	2.39697	0
Cc2	Cysticercosis	III	0.11926	0.11926	0.11926	0	0	0	0.025025	0.025935	0.02548	0.000643467	2.52538	0	0.082	0.083	0.0825	0.000707107	0.857099	0	0.00873	0.00776	0.00776	0.000685894	8.83883	0	0.02759	0.02581	0.0267	0.00125865	4.71405	0
Cc3	Cysticercosis	III	0.41207	0.41118	0.411625	0.000629325	0.152888	0	0.03042	0.0351	0.033	0.00330926	10.0281	0	0.069	0.071	0.07	0.00141421	2.02031	0	0.08164	0.08268	0.08216	0.000735391	0.895072	0	0.26878	0.26344	0.26611	0.00377595	1.41894	1
Cc4	Cysticercosis	III	0.27679	0.28124	0.279015	0.00314663	1.12776	0	0.035945	0.038675	0.03731	0.0019304	5.17395	0	0.106	0.104	0.105	0.00141421	1.34687	0	0.19604	0.18876	0.1924	0.00514774	2.67554	1	0.05162	0.04895	0.050285	0.00188798	3.75455	0
Cc5	Cysticercosis	III	0.10858	0.10947	0.109025	0.000629325	0.57723	0	0.024115	0.027755	0.025935	0.00257387	9.92431	0	0.024	0.024	0.024	0	0	0	0.01508	0.01404	0.01456	0.000735391	5.05076	0	0.24831	0.26522	0.256765	0.0119572	4.65686	1
Cc6	Cysticercosis	III	0.291575	0.283945	0.28776	0.00539522	1.8749	0	0.038675	0.035945	0.03731	0.0019304	5.17395	0	0.386	0.401	0.3935	0.0106066	2.69545	1	0.56108	0.54756	0.55432	0.00956008	1.72465	1	0.08262	0.08154	0.08208	0.000763675	0.930404	0
Cc7	Cysticercosis	III	0.157505	0.157505	0.157505	0	0	0	0.025025	0.024115	0.02457	0.000643467	2.61891	0	0.072	0.084	0.078	0.00848528	10.8786	0	0.02132	0.02756	0.02444	0.00441235	18.0538	0	0.06642	0.0675	0.06696	0.000763675	1.14049	0
Cc8	Cysticercosis	III	0.028885	0.025615	0.02725	0.00231224	8.48528	0	0.014105	0.015925	0.015015	0.00128693	8.57099	0	0.025	0.017	0.021	0.00565685	26.9374	0	0.00156	0.00156	0.00208	0	0	0	0.0189	0.01998	0.01944	0.000763675	3.92837	0
Cc9	Cysticercosis	III	0.085565	0.091015	0.08829	0.00385373	4.36486	0	0.023205	0.025935	0.02457	0.0019304	7.85674	0	0.083	0.106	0.0945	0.0162635	17.21	0	0.01508	0.01716	0.01612	0.00147078	9.12396	0	0.02862	0.03078	0.0297	0.00152735	5.14259	0
Cc10	Cysticercosis	III	0.246885	0.247975	0.24743	0.000770746	0.311501	0	0.044135	0.042315	0.043225	0.00128693	2.97729	0	0.079	0.079	0.079	0	0	0	0.86892	0.86684	0.86788	0.00147078	0.169468	1	0.13554	0.12906	0.1323	0.00458205	3.46338	0
Cc11	Cysticercosis	III	0.176035	0.172765	0.1744	0.00231224	1.32583	0	0.030485	0.029575	0.03003	0.000643467	2.14275	0	0.07	0.063	0.067	0.00494975	7.38768	0	0.0338	0.02964	0.03172	0.00294156	9.27353	0	0.017655	0.018725	0.01819	0.000756604	4.15945	0
Cc12	Cysticercosis	III	0.354795	0.354795	0.354795	0	0	0	0.02106	0.01989	0.02	0.000827315	4.13657	0	0.78336	0.77724	0.78	0.00432749	0.554807	1	0.03588	0.03276	0.03432	0.00220617	6.42824	0	0.495945	0.507715	0.50183	0.00832265	1.65846	1
Cc13	Cysticercosis	III	0.073575	0.075755	0.074665	0.00154149	2.06455	0	0.021385	0.022295	0.02184	0.000643467	2.94628	0	0.038	0.036	0.037	0.00141421	3.8222	0	0.03172	0.03068	0.0312	0.000735391	2.35702	0	0.149265	0.143915	0.14659	0.00378302	2.58068	1
Cc14	Cysticercosis	III	0.205465	0.197835	0.20165	0.00539522	2.67554	0	0.026845	0.025025	0.025935	0.00128693	4.96215	0	0.18156	0.17442	0.17799	0.00504874	2.83653	0	0.195	0.19292	0.19396	0.00147078	0.758291	1	0.033705	0.036915	0.03531	0.00226981	6.42824	0
Cc15	Cysticercosis	III	0.065945	0.070305	0.068125	0.00308299	4.52548	0	0.034125	0.031395	0.03276	0.0019304	5.89256	0	0.03162	0.02448	0.02805	0.00504874	17.9991	0	0.03796	0.03276	0.03536	0.00367696	10.3986	0	0.033705	0.034775	0.03424	0.000756604	2.20971	0
Bh1	Blastocystosis	III	0.31595	0.3204	0.318175	0.00314663	0.988961	0	0.056875	0.056875	0.056875	0	0	0	0.129	0.131	0.13	0.00141421	1.08786	0	0.00097	0.00097	0.00097	0	0	0	0.71806	0.73646	0.72726	0.0130108	1.78901	1
Bh2	Blastocystosis	III	0.00979	0.00801	0.0089	0.00125865	14.1421	0	0.006825	0.008645	0.007735	0.00128693	16.6378	0	0.009	0.007	0.008	0.00141421	17.6777	0	0.00194	0.00291	0.002425	0.000685894	28.2843	0	0	0	0	0	-	0
Bh3	Blastocystosis	III	0.15397	0.15308	0.153525	0.000629325	0.409917	0	0.028665	0.028665	0.028665	0	0	0	0.08268	0.09204	0.08736	0.00661852	7.57614	0	0	0	0	0	-	0	0.09154	0.09338	0.09246	0.00130108	1.40718	0
Bh4	Blastocystosis	III	0.15842	0.16732	0.16287	0.00629325	3.86397	0	0.032305	0.027755	0.03	0.00321734	10.7245	0	0.074	0.077	0.0755	0.00212132	2.8097	0	0.00052	0.00052	0.00104	0	0	0	0.03358	0.03266	0.03312	0.000650538	1.96419	0
Bh5	Blastocystosis	III	0.12193	0.12549	0.12371	0.0025173	2.03484	0	0.026845	0.027755	0.0273	0.000643467	2.35702	0	0.054	0.064	0.059	0.00707107	11.9849	0	0.00052	0.00052	0.00104	0	0	0	0.00966	0.01058	0.01012	0.000650538	6.42824	0
Bh6	Blastocystosis	III	0.183665	0.170585	0.177125	0.00924896	5.22171	0	0.047775	0.048685	0.04823	0.000643467	1.33416	0	0.07854	0.08058	0.07956	0.0014425	1.81309	0	0.20332	0.20436	0.20384	0.000735391	0.360769	1	0.009025	0.008075	0.00855	0.000671751	7.85674	0
Bh7	Blastocystosis	III	0.156415	0.157505	0.15696	0.000770746	0.491046	0	0.028665	0.029575	0.02912	0.000643467	2.20971	0	0.068355	0.071145	0.07	0.00197283	2.81833	0	0.09308	0.091	0.09204	0.00147078	1.59798	0	0.029925	0.030875	0.0304	0.000671751	2.20971	0
Bh8	Blastocystosis	III	0.101915	0.101915	0.101915	0	0	0	0.033215	0.029575	0.031	0.00257387	8.3028	0	0.079	0.079	0.079	0	0	0	0.04212	0.02964	0.03588	0.00882469	24.595	0	0.096425	0.094525	0.095475	0.0013435	1.40718	0
Bh9	Blastocystosis	III	0.118265	0.121535	0.1199	0.00231224	1.92847	0	0.012285	0.013195	0.01274	0.000643467	5.05076	0	0.257	0.257	0.257	0	0	1	0.02756	0.0286	0.02808	0.000735391	2.61891	0	0.06966	0.07398	0.07182	0.0030547	4.25327	0
Bh10	Blastocystosis	III	0.098645	0.097555	0.0981	0.000770746	0.785674	0	0.013195	0.015925	0.01456	0.0019304	13.2583	0	0.059	0.066	0.0625	0.00494975	7.9196	0	0.01404	0.01092	0.01248	0.00220617	17.6777	0	0.07938	0.07614	0.0783	0.00229103	2.92596	0
Bh11	Blastocystosis	III	0.124805	0.123715	0.12426	0.000770746	0.620269	0	0.011375	0.010465	0.01092	0.000643467	5.89256	0	0.024645	0.027435	0.02604	0.00197283	7.57614	0	0.10244	0.11284	0.10764	0.00735391	6.83195	1	0.00912	0.0072	0.00816	0.00135765	16.6378	0
Bh12	Blastocystosis	III	0.719945	0.727575	0.72376	0.00539522	0.745444	1	0.6084	0.58968	0.599	0.013237	2.20986	1	0.150195	0.148335	0.149265	0.00131522	0.88113	0	0.33228	0.33748	0.33488	0.00367696	1.09799	1	0.60144	0.59376	0.5976	0.00543058	0.908732	1
Bh13	Blastocystosis	III	0.082485	0.082485	0.082485	0	0	0	0.015925	0.015015	0.01547	0.000643467	4.15945	0	0.062775	0.061845	0.06231	0.000657609	1.05538	0	0.03796	0.04108	0.03952	0.00220617	5.58242	0	0.04752	0.04464	0.04608	0.00203647	4.41942	0
Bh14	Blastocystosis	III	0.280215	0.279045	0.27963	0.000827315	0.295861	0	0.034125	0.037765	0.035945	0.00257387	7.16057	0	0.15096	0.15402	0.15249	0.00216375	1.41894	0	0.11388	0.11076	0.11232	0.00220617	1.96419	1	0.02832	0.02832	0.02832	0	0	0
Bh15	Blastocystosis	III	0.116415	0.116415	0.116415	0	0	0	0.015925	0.015015	0.01547	0.000643467	4.15945	0	0.06222	0.05814	0.06018	0.002885	4.79394	0	0.03276	0.0338	0.03328	0.000735391	2.20971	0	0.08688	0.08304	0.08496	0.00271529	3.19596	0
Gl1	Giardiasis	III	0.10947	0.12015	0.11481	0.0075519	6.57774	0	0.029575	0.030485	0.029575	0.000643467	2.17571	0	0.065	0.071	0.068	0.00424264	6.23918	0	0.0776	0.0776	0.0776	0	0	0	0.03358	0.02806	0.03082	0.00390323	12.6646	0
Gl2	Giardiasis	III	0.13795	0.13884	0.138395	0.000629325	0.454731	0	0.032305	0.034125	0.033215	0.00128693	3.87456	0	0.02964	0.02964	0.02964	0	0	0	0.05141	0.0485	0.049955	0.00205768	4.11907	0	0.03542	0.03726	0.03634	0.00130108	3.58029	0
Gl3	Giardiasis	III	0.24475	0.25454	0.249645	0.00692258	2.77297	0	0.022295	0.020475	0.021385	0.00128693	6.01793	0	0.08	0.082	0.081	0.00141421	1.74594	0	0	0	0	0	-	0	0	0	0	0	-	0
Gl4	Giardiasis	III	0.20203	0.20737	0.2047	0.00377595	1.84463	0	0.028665	0.025025	0.026845	0.00257387	9.58789	0	0.08788	0.08996	0.08892	0.00147078	1.65405	0	0.08476	0.08476	0.08476	0	0	0	0.04186	0.04186	0.04186	0	0	0
Gl5	Giardiasis	III	0.11926	0.11659	0.117925	0.00188798	1.601	0	0.020475	0.021385	0.021385	0.000643467	3.00897	0	0.06604	0.07332	0.06968	0.00514774	7.38768	0	0	0	0	0	-	0	0	0	0	0	-	0
Gl6	Giardiasis	III	0.082485	0.089505	0.085995	0.00496389	5.7723	0	0.009555	0.012285	0.01092	0.0019304	17.6777	0	0.052	0.044	0.048	0.00565685	11.7851	0	0.01092	0.01196	0.01144	0.000735391	6.42824	0	0.02646	0.02538	0.02592	0.000763675	2.94628	0
Gl7	Giardiasis	III	0.212355	0.211185	0.21177	0.000827315	0.390667	0	0.016835	0.013195	0.015015	0.00257387	17.142	0	0.09588	0.10914	0.10251	0.00937624	9.14665	0	0.1742	0.169	0.1716	0.00367696	2.14275	1	0.01458	0.01674	0.01566	0.00152735	9.7532	0
Gl8	Giardiasis	III	0.077805	0.078975	0.07839	0.000827315	1.05538	0	0.008645	0.012285	0.010465	0.00257387	24.595	0	0.02142	0.02346	0.02244	0.0014425	6.42824	0	0.01122	0.0102	0.01071	0.000721249	6.73435	0	0.0024	0.0024	0.0024	0	0	0
Gl9	Giardiasis	III	0.101205	0.101205	0.101205	0	0	0	0.006825	0.007735	0.00728	0.000643467	8.83883	0	0.04794	0.0408	0.04437	0.00504874	11.3787	0	0.0051	0.0051	0.0051	0	0	0	0.01968	0.0216	0.02064	0.00135765	6.57774	0
Gl10	Giardiasis	III	0.259155	0.267345	0.26325	0.0057912	2.19989	0	0.014105	0.009555	0.01183	0.00321734	27.1964	0	0.0357	0.03162	0.03366	0.002885	8.57099	0	1.785	1.85538	1.82019	0.0497662	2.73412	1	0.0072	0.00816	0.00768	0.000678823	8.83883	0
Gl11	Giardiasis	III	0.118755	0.112905	0.11583	0.00413657	3.57125	0	0.007735	0.008645	0.00819	0.000643467	7.85674	0	0.03978	0.03876	0.03927	0.000721249	1.83664	0	0.01938	0.01734	0.01836	0.0014425	7.85674	0	0.00816	0.00816	0.00816	0	0	0
Gl12	Giardiasis	III	0.193635	0.194805	0.19422	0.000827315	0.425968	0	0.018655	0.025935	0.022295	0.00514774	23.0892	0	0.05508	0.06018	0.05763	0.00360624	6.25758	0	0.19992	0.19788	0.1989	0.0014425	0.725238	1	0.01488	0.01392	0.0144	0.000678823	4.71405	0
Gl13	Giardiasis	III	0.188955	0.187785	0.18837	0.000827315	0.439197	0	0.055055	0.053235	0.054145	0.00128693	2.37683	0	0.03162	0.03264	0.03213	0.000721249	2.24478	0	0.23154	0.23256	0.23205	0.000721249	0.310816	1	0.02256	0.02448	0.02352	0.00135765	5.7723	0
Gl14	Giardiasis	III	0.069615	0.074295	0.071955	0.00330926	4.59907	0	0.015925	0.015015	0.01547	0.000643467	4.15945	0	0.039	0.04316	0.04108	0.00294156	7.16057	0	0.02346	0.02244	0.02295	0.000721249	3.1427	0	0.032635	0.031565	0.0321	0.000756604	2.35702	0
Gl15	Giardiasis	III	0.114075	0.112905	0.11349	0.000827315	0.728976	0	0.007735	0.007735	0.007735	0	0	0	0.03068	0.03796	0.03432	0.00514774	14.9992	0	0.0408	0.03876	0.03978	0.0014425	3.62619	0	0	0	0	0	-	0
Se1	Sparganosis	III	0.12638	0.12549	0.125935	0.000629325	0.499722	0	0.013195	0.010465	0.01183	0.0019304	16.3178	0	0.043	0.04	0.042	0.00212132	5.05076	0	0.02037	0.0194	0.019885	0.000685894	3.4493	0	0.67907	0.68263	0.68085	0.0025173	0.369729	1
Se2	Sparganosis	III	0.16643	0.16465	0.16554	0.00125865	0.76033	0	0.022295	0.023205	0.02275	0.000643467	2.82843	0	0.15132	0.15756	0.15444	0.00441235	2.857	0	0.05529	0.04947	0.05238	0.00411536	7.85674	0	0.03204	0.03115	0.031595	0.000629325	1.99185	0
Se3	Sparganosis	III	0.04806	0.04806	0.04806	0	0	0	0.024115	0.024115	0.024115	0	0	0	0.056	0.058	0.057	0.00141421	2.48108	0	0.0051	0.00612	0.00561	0.000721249	12.8565	0	0.025175	0.024225	0.025175	0.000671751	2.66833	0
Se4	Sparganosis	III	0.10057	0.10324	0.101905	0.00188798	1.85268	0	0.01068	0.00979	0.010235	0.000629325	6.14875	0	0.152	0.145	0.149	0.00494975	3.32198	0	0.01326	0.01428	0.01377	0.000721249	5.23783	0	0.010925	0.012825	0.011875	0.0013435	11.3137	0
Se5	Sparganosis	III	0.117585	0.122265	0.119925	0.00330926	2.75944	0	0.009555	0.008645	0.0091	0.000643467	7.07107	0	0.05252	0.0546	0.05356	0.00147078	2.74605	0	0.0051	0.0051	0.0051	0	0	0	0.01134	0.01242	0.01242	0.000763675	6.14875	0
Se6	Sparganosis	III	0.155025	0.151515	0.15327	0.00248194	1.61933	0	0.01602	0.01691	0.016465	0.000629325	3.8222	0	0.24908	0.24596	0.24752	0.00220617	0.891311	1	0.01632	0.0153	0.01581	0.000721249	4.56198	0	0.46062	0.46386	0.46224	0.00229103	0.495636	1
Ph1	Paragonimiasis	III	0.26611	0.27234	0.269225	0.00440528	1.63628	0	0.05429	0.05073	0.05251	0.0025173	4.79394	0	0.195	0.198	0.1965	0.00212132	1.07955	0	0.08262	0.08466	0.08364	0.0014425	1.72465	0	0.255075	0.250325	0.2527	0.00335876	1.32915	1
Ph2	Paragonimiasis	III	0.17533	0.17266	0.173995	0.00188798	1.08507	0	0.01513	0.01246	0.013795	0.00188798	13.6859	0	0.199	0.199	0.199	0	0	0	0.03366	0.03468	0.03417	0.000721249	2.11077	0	0.406125	0.416575	0.41135	0.00738927	1.79635	1
Ph3	Paragonimiasis	III	0.16198	0.16821	0.165095	0.00440528	2.66833	0	0.03026	0.03026	0.03026	0	0	0	0.041	0.039	0.04	0.00141421	3.53553	0	0.05304	0.05814	0.05559	0.00360624	6.48722	0	0.069825	0.065075	0.06745	0.00335876	4.97963	0
Ph4	Paragonimiasis	III	0.19669	0.19491	0.1958	0.00125865	0.642824	0	0.03204	0.03471	0.033375	0.00188798	5.65685	0	0.086	0.096	0.091	0.00707107	7.7704	0	0.05202	0.051	0.05151	0.000721249	1.40021	0	0.054625	0.063175	0.0589	0.00604576	10.2645	0
Ph5	Paragonimiasis	III	0.29548	0.29637	0.295925	0.000629325	0.212664	0	0.04984	0.04984	0.04984	0	0	0	0.344	0.361	0.3525	0.0120208	3.41016	1	0.04896	0.05508	0.05202	0.00432749	8.3189	0	1.50243	1.49957	1.501	0.00201525	0.134261	1
Ph6	Paragonimiasis	III	0.115245	0.116415	0.11583	0.000827315	0.714249	0	0.0089	0.00979	0.009345	0.000629325	6.73435	0	0.15756	0.15756	0.15756	0	0	0	0.01836	0.01326	0.01581	0.00360624	22.8099	0	0.04374	0.04266	0.04266	0.000763675	1.79014	0
Ph7	Paragonimiasis	III	0.101205	0.101205	0.101205	0	0	0	0.0267	0.02759	0.027145	0.000629325	2.31838	0	0.043	0.043	0.043	0	0	0	0.00204	0.00306	0.00255	0.000721249	28.2843	0	0.03834	0.03726	0.03834	0.000763675	1.99185	0
Ph8	Paragonimiasis	III	0.257985	0.263835	0.26091	0.00413657	1.58544	0	0.02403	0.02759	0.02581	0.0025173	9.7532	0	0.118	0.108	0.113	0.00707107	6.25758	0	0.12342	0.11832	0.12087	0.00360624	2.98357	1	0.41958	0.43686	0.42822	0.0122188	2.85339	1
Ph9	Paragonimiasis	III	0.118755	0.117585	0.11817	0.000827315	0.700106	0	0.01602	0.01513	0.015575	0.000629325	4.04061	0	0.058	0.058	0.058	0	0	0	0.14484	0.14178	0.14331	0.00216375	1.50984	1	0.17334	0.17334	0.17334	0	0	1
Ph10	Paragonimiasis	III	0.207675	0.219375	0.213525	0.00827315	3.87456	0	0.03916	0.03916	0.03916	0	0	0	0.163	0.169	0.166	0.00424264	2.55581	0	0.04284	0.04182	0.04233	0.000721249	1.70387	0	0.2511	0.24138	0.24624	0.00687308	2.79121	1
Brain 1	Brain cancer	III	0.08723	0.09009	0.08866	0.00202233	2.28099	0	0.012915	0.011685	0.011685	0.000869741	7.44323	0	0.05885	0.05778	0.058315	0.000756604	1.29744	0	0.01919	0.01717	0.01818	0.00142836	7.85674	0	0.02788	0.02924	0.02924	0.000961665	3.28887	0
Brain 2	Brain cancer	III	0.09867	0.09724	0.097955	0.00101116	1.03227	0	0.020295	0.017835	0.019065	0.00173948	9.12396	0	0.05992	0.06206	0.06099	0.00151321	2.48108	0	0.00505	0.00606	0.005555	0.000714178	12.8565	0	0.02516	0.02244	0.0238	0.00192333	8.08122	0
Brain 3	Brain cancer	III	0.07722	0.07865	0.077935	0.00101116	1.29744	0	0.003075	0.001845	0.00246	0.000869741	35.3553	0	0.05136	0.05243	0.051895	0.000756604	1.45795	0	0.00606	0.00606	0.00606	0	0	0	0.02516	0.02652	0.02584	0.000961665	3.72161	0
Brain 4	Brain cancer	III	0.18018	0.1716	0.17589	0.00606698	3.4493	0	0.001845	0.001845	0.00246	0	0	0	0.04601	0.04387	0.04494	0.00151321	3.36718	0	0.01616	0.01717	0.016665	0.000714178	4.2855	0	0.1394	0.13668	0.13804	0.00192333	1.39331	0
Colon 1	Colon cancer	III	0.16016	0.16016	0.16016	0	0	0	0.033825	0.042435	0.03813	0.00608819	15.9669	0	0.10058	0.09844	0.09951	0.00151321	1.52066	0	0.01313	0.01414	0.013635	0.000714178	5.23783	0	0.0578	0.05644	0.05712	0.000961665	1.68359	0
Colon 2	Colon cancer	III	0.07865	0.07722	0.077935	0.00101116	1.29744	0	0.007995	0.006765	0.006765	0.000869741	12.8565	0	0.05671	0.05778	0.057245	0.000756604	1.32169	0	0.00505	0.00606	0.005555	0.000714178	12.8565	0	0.0102	0.01156	0.01088	0.000961665	8.83883	0
Colon 3	Colon cancer	III	0.15873	0.15587	0.1573	0.00202233	1.28565	0	0.010455	0.011685	0.01107	0.000869741	7.85674	0	0.09095	0.08881	0.08988	0.00151321	1.68359	0	0.04545	0.04545	0.04545	0	0	0	0.03604	0.0442	0.04012	0.00576999	14.3818	0
Colon 4	Colon cancer	III	0.26312	0.26455	0.263835	0.00101116	0.383256	0	0.028905	0.031365	0.030135	0.00173948	5.7723	0	0.06634	0.0642	0.06527	0.00151321	2.31838	0	0.72013	0.71811	0.71912	0.00142836	0.198626	1	0.04692	0.0578	0.05236	0.00769332	14.6931	0
CCA 1	Cholangiocarcinoma	III	0.08437	0.0858	0.085085	0.00101116	1.18841	0	0.012915	0.014145	0.014145	0.000869741	6.14875	0	0.07918	0.08025	0.079715	0.000756604	0.949137	0	0.00808	0.00808	0.00808	0	0	0	0.04828	0.04964	0.04896	0.000961665	1.96419	0
CCA 2	Cholangiocarcinoma	III	0.06435	0.06721	0.06578	0.00202233	3.07438	0	0.006765	0.007995	0.00738	0.000869741	11.7851	0	0.06741	0.06527	0.06634	0.00151321	2.28099	0	0.00606	0.00808	0.00707	0.00142836	20.2031	0	0.04964	0.04828	0.04896	0.000961665	1.96419	0
CCA 3	Cholangiocarcinoma	III	0.15444	0.1573	0.15587	0.00202233	1.29744	0	0.010455	0.010455	0.010455	0	0	0	0.10593	0.10486	0.105395	0.000756604	0.717875	0	0.02626	0.02626	0.02626	0	0	0	0.02244	0.0238	0.02312	0.000961665	4.15945	0
CCA 4	Cholangiocarcinoma	III	0.15587	0.16159	0.15873	0.00404465	2.54813	0	0.017835	0.015375	0.016605	0.00173948	10.4757	0	0.13268	0.13268	0.13268	0	0	0	0.09494	0.0909	0.09292	0.00285671	3.07438	0	0.08636	0.08092	0.08364	0.00384666	4.59907	0
HCC 1	Hepatocellular carcinoma	III	0.20449	0.19591	0.2002	0.00606698	3.03046	0	0.017835	0.019065	0.01845	0.000869741	4.71405	0	0.10593	0.11021	0.10807	0.00302642	2.80042	0	0.11918	0.10706	0.11312	0.00857013	7.57614	1	0.18428	0.18156	0.18292	0.00192333	1.05146	1
HCC 2	Hepatocellular carcinoma	III	0.21164	0.20735	0.209495	0.00303349	1.448	0	0.030135	0.030135	0.030135	0	0	0	0.14124	0.14231	0.141775	0.000756604	0.533665	0	0.03939	0.03838	0.038885	0.000714178	1.83664	0	0.33796	0.31892	0.32844	0.0134633	4.09917	1
HCC 3	Hepatocellular carcinoma	III	0.39754	0.40183	0.399685	0.00303349	0.75897	0	0.058425	0.055965	0.057195	0.00173948	3.04132	0	0.10272	0.10272	0.10272	0	0	0	0.0808	0.07878	0.07979	0.00142836	1.79014	0	0.08364	0.09044	0.08704	0.00480833	5.52427	0
HCC 4	Hepatocellular carcinoma	III	0.25454	0.25454	0.25454	0	0	0	0.043665	0.035055	0.03936	0.00608819	15.468	0	0.1712	0.17655	0.173875	0.00378302	2.17571	0	0.35855	0.34845	0.3535	0.00714178	2.02031	1	0.15164	0.1394	0.14552	0.00865499	5.94763	1
Cir 1	Cirrhosis	III	0.24024	0.24882	0.24453	0.00606698	2.48108	0	0.076875	0.071955	0.074415	0.00347897	4.67509	0	0.15408	0.15943	0.156755	0.00378302	2.41333	0	0.10201	0.10807	0.104535	0.00428507	4.09917	1	0.30804	0.27812	0.29308	0.0211566	7.21872	1
Cir 2	Cirrhosis	III	0.13442	0.13299	0.133705	0.00101116	0.756264	0	0.035055	0.038745	0.0369	0.00260922	7.07107	0	0.04494	0.04387	0.044405	0.000756604	1.70387	0	0.05252	0.0505	0.05151	0.00142836	2.77297	0	0.13532	0.12988	0.13328	0.00384666	2.88615	0
Cir 3	Cirrhosis	III	0.14729	0.15587	0.15158	0.00606698	4.00249	0	0.009225	0.009225	0.00861	0	0	0	0.04173	0.03959	0.04066	0.00151321	3.72161	0	0.02424	0.02222	0.02323	0.00142836	6.14875	0	0.0782	0.07684	0.07752	0.000961665	1.24054	0
Cir 4	Cirrhosis	III	0.07436	0.07007	0.072215	0.00303349	4.20063	0	0.021525	0.022755	0.02214	0.000869741	3.92837	0	0.06848	0.06741	0.067945	0.000756604	1.11355	0	0.02828	0.0303	0.02929	0.00142836	4.8766	0	0.04692	0.0442	0.04556	0.00192333	4.22153	0
Vir 1	Viral hepatitis	III	0.23452	0.2288	0.23166	0.00404465	1.74594	0	0.076875	0.080565	0.07872	0.00260922	3.31456	0	0.14659	0.14338	0.144985	0.00226981	1.56555	0	0.09696	0.08686	0.09191	0.00714178	7.7704	0	0.0714	0.07548	0.07276	0.002885	3.96508	0
Vir 2	Viral hepatitis	III	0.11297	0.11154	0.112255	0.00101116	0.900773	0	0.017835	0.023985	0.02091	0.00434871	20.7973	0	0.04922	0.05564	0.05243	0.00453963	8.65845	0	0.03939	0.04242	0.040905	0.00214253	5.23783	0	0.03604	0.03332	0.03468	0.00192333	5.54594	0
Vir 3	Viral hepatitis	III	0.33462	0.32747	0.331045	0.00505581	1.52723	0	0.037515	0.042435	0.039975	0.00347897	8.70285	0	0.1391	0.14659	0.142845	0.00529623	3.70768	0	0.05252	0.04949	0.051005	0.00214253	4.20063	0	0.18564	0.17884	0.18224	0.00480833	2.63846	1
Vir 4	Viral hepatitis	III	0.29601	0.29601	0.29601	0	0	0	0.035055	0.036285	0.036285	0.000869741	2.39697	0	0.17441	0.17869	0.17655	0.00302642	1.7142	0	0.12019	0.12726	0.123725	0.00499924	4.04061	1	0.40324	0.41412	0.40936	0.00769332	1.87935	1
Pf1	Malaria (Plasmodium falciparum infection)	III	0.181792	0.169632	0.175712	0.00859842	4.89347	0	0.01104	0.0092	0.01012	0.00130108	12.8565	0	0.075249	0.078965	0.077107	0.00262761	3.40774	0	0.047402	0.048094	0.047748	0.000489318	1.02479	0	0.02	0.02	0.02	0	0	0
Pf2	Malaria (Plasmodium falciparum infection)	III	0.230432	0.220704	0.225568	0.00687873	3.04952	0	0.02116	0.0184	0.01978	0.00195161	9.86661	0	0.063172	0.062243	0.0627075	0.000656902	1.04757	0	0.12975	0.126982	0.128366	0.00195727	1.52476	1	0.026	0.024	0.025	0.00141421	5.65685	0
Pf3	Malaria (Plasmodium falciparum infection)	III	0.356896	0.366624	0.36176	0.00687873	1.90146	0	0.0414	0.0414	0.0414	0	0	0	0.096616	0.093829	0.0952225	0.00197071	2.06958	0	0.079926	0.079926	0.079926	0	0	0	0.057	0.061	0.059	0.00282843	4.79394	0
Pf4	Malaria (Plasmodium falciparum infection)	III	0.090592	0.091808	0.0912	0.000859842	0.942809	0	0.00552	0.0046	0.00506	0.000650538	12.8565	0	0.022296	0.020438	0.021367	0.0013138	6.14875	0	0.041866	0.041866	0.041866	0	0	0	0.045	0.045	0.045	0	0	0
Pf5	Malaria (Plasmodium falciparum infection)	III	0.189088	0.175712	0.1824	0.00945826	5.18545	0	0.00828	0.01012	0.0092	0.00130108	14.1421	0	0.041805	0.042734	0.0422695	0.000656902	1.55408	0	0.086154	0.080618	0.083386	0.00391454	4.69448	0	0.007	0.008	0.0075	0.000707107	9.42809	0
Pf6	Malaria (Plasmodium falciparum infection)	III	0.14288	0.147744	0.145312	0.00343937	2.36688	0	0.02392	0.02392	0.02392	0	0	0	0.049237	0.044592	0.0469145	0.00328451	7.00106	0	0.087538	0.084078	0.085808	0.00244659	2.85124	0	0.022	0.022	0.022	0	0	0
Pf7	Malaria (Plasmodium falciparum infection)	III	0.217056	0.242592	0.229824	0.0180567	7.85674	0	0.04692	0.046	0.04646	0.000650538	1.40021	0	0.090113	0.094758	0.0924355	0.00328451	3.5533	0	0.018338	0.019722	0.01903	0.000978636	5.14259	0	0.089	0.09	0.0895	0.000707107	0.790063	0
Pf8	Malaria (Plasmodium falciparum infection)	III	0.223136	0.236512	0.229824	0.00945826	4.11544	0	0.02484	0.02484	0.02484	0	0	0	0.056669	0.062243	0.059456	0.00394141	6.62913	0	0.07093	0.07093	0.07093	0	0	0	0.076	0.077	0.0765	0.000707107	0.924323	0
Pf9	Malaria (Plasmodium falciparum infection)	III	0.311904	0.33136	0.321632	0.0137575	4.27739	0	0.04784	0.04876	0.0483	0.000650538	1.34687	0	0.030657	0.030657	0.030657	0	0	0	0.11245	0.108298	0.110374	0.00293591	2.65996	1	0.141	0.146	0.1435	0.00353553	2.46379	1
Pf10	Malaria (Plasmodium falciparum infection)	III	0.131936	0.120992	0.126464	0.00773858	6.11919	0	0.0046	0.00368	0.00414	0.000650538	15.7135	0	0.039018	0.039018	0.039018	0	0	0	0.028718	0.030102	0.02941	0.000978636	3.32756	0	0.003	0.003	0.003	0	0	0
Pv1	Malaria (Plasmodium vivax infection)	III	0.0456	0.05168	0.04864	0.00429921	8.83883	0	0.00276	0.0046	0.00368	0.00130108	35.3553	0	0.019509	0.019509	0.019509	0	0	0	0.010034	0.006574	0.008304	0.00244659	29.4628	0	0.004	0.005	0.0045	0.000707107	15.7135	0
Pv2	Malaria (Plasmodium vivax infection)	III	0.090592	0.097888	0.09424	0.00515905	5.47438	0	0.01012	0.01012	0.01012	0	0	0	0.033444	0.031586	0.032515	0.0013138	4.04061	0	0.077158	0.07785	0.077504	0.000489318	0.631345	0	0.005	0.004	0.0045	0.000707107	15.7135	0
Pv3	Malaria (Plasmodium vivax infection)	III	0.1064	0.099104	0.102752	0.00515905	5.02088	0	0.00368	0.00368	0.00368	0	0	0	0.047379	0.050166	0.0487725	0.00197071	4.04061	0	0.018338	0.018338	0.018338	0	0	0	0.017	0.017	0.017	0	0	0
Pv4	Malaria (Plasmodium vivax infection)	III	0.083296	0.089376	0.086336	0.00429921	4.97963	0	0.00828	0.00736	0.00782	0.000650538	8.3189	0	0.041805	0.042734	0.0422695	0.000656902	1.55408	0	0.020414	0.018338	0.019376	0.00146795	7.57614	0	0.055	0.053	0.054	0.00141421	2.61891	0
Pv5	Malaria (Plasmodium vivax infection)	III	0.156256	0.165984	0.16112	0.00687873	4.26932	0	0.01012	0.01104	0.01058	0.000650538	6.14875	0	0.066888	0.066888	0.066888	0	0	0	0.068854	0.06747	0.068162	0.000978636	1.43575	0	0.02	0.02	0.02	0	0	0
Pv6	Malaria (Plasmodium vivax infection)	III	0.138016	0.146528	0.142272	0.00601889	4.23055	0	0.01196	0.01196	0.01196	0	0	0	0.032515	0.033444	0.0329795	0.000656902	1.99185	0	0.005882	0.005882	0.005882	0	0	0	0.008	0.009	0.0085	0.000707107	8.3189	0
Pv7	Malaria (Plasmodium vivax infection)	III	0.06384	0.058976	0.061408	0.00343937	5.60085	0	0.00552	0.00736	0.00644	0.00130108	20.2031	0	0.026012	0.02787	0.026941	0.0013138	4.8766	0	0.012802	0.013494	0.013148	0.000489318	3.72161	0	0.015	0.011	0.013	0.00282843	21.7571	0
Pv8	Malaria (Plasmodium vivax infection)	III	0.165984	0.16112	0.163552	0.00343937	2.10292	0	0.01472	0.01472	0.01472	0	0	0	0.057598	0.059456	0.058527	0.0013138	2.24478	0	0.02595	0.024566	0.025258	0.000978636	3.87456	0	0.011	0.013	0.012	0.00141421	11.7851	0
Pv9	Malaria (Plasmodium vivax infection)	III	0.093024	0.101536	0.09728	0.00601889	6.18718	0	0.00736	0.00828	0.00782	0.000650538	8.3189	0	0.028799	0.028799	0.028799	0	0	0	0.014186	0.012802	0.013494	0.000978636	7.25238	0	0.009	0.009	0.009	0	0	0
Pv10	Malaria (Plasmodium vivax infection)	III	0.237728	0.247456	0.242592	0.00687873	2.83552	0	0.00828	0.00736	0.00782	0.000650538	8.3189	0	0.071533	0.067817	0.069675	0.00262761	3.77124	0	0.021798	0.021798	0.021798	0	0	0	0.013	0.011	0.012	0.00141421	11.7851	0
Wb1	Filariasis	III	0.086944	0.091808	0.089376	0.00343937	3.8482	0	0.00368	0.00368	0.00368	0	0	0	0.033444	0.03716	0.035302	0.00262761	7.44323	0	0.057782	0.061242	0.059512	0.00244659	4.11109	0	0.01	0.009	0.0095	0.000707107	7.44323	0
Wb2	Filariasis	III	0.146528	0.147744	0.147136	0.000859842	0.584386	0	0.00276	0.00368	0.00322	0.000650538	20.2031	0	0.039018	0.039018	0.039018	0	0	0	0.059166	0.059166	0.059166	0	0	0	0.01	0.01	0.01	0	0	0
